# Supplementary material for: M-type pyruvate kinase 2 (PKM2) tetramerization alleviates the progression of right ventricle failure by regulating oxidative stress and mitochondrial dynamics
Source: J Transl Med. 2023 Dec 7;21:888. doi: 10.1186/s12967-023-04780-6 (PMC10702013; doi:10.1186/s12967-023-04780-6)
Supplement: Supplementary file 5 — Additional file 5: Table S3. Total differentially expressed protein. [file 12967_2023_4780_MOESM5_ESM.xlsx]

## Sheet: Protein(2253)
Protein accession	Protein description	Gene name	MW [kDa]	Con_1	Con_2	Con_3	RVF_1	RVF_2	RVF_3	RVF/Con	P value	FDR adusted P value
Q71LX6	Xin actin-binding repeat-containing protein 2 OS=Rattus norvegicus OX=10116 GN=Xirp2 PE=1 SV=1	Xirp2	373.98	0.0152724	0.0208465	0.0191748	2.195	1.90045	1.84925	107.511	1.63536e-06	0.000393357
A0A8I5Y6L2	Periostin OS=Rattus norvegicus OX=10116 GN=Postn PE=1 SV=1	Postn	87.316	0.0241443	0.0155223	0.0574539	1.48323	2.66787	1.75178	60.7789	0.000559307	0.00253343
A0A8L2QC84	Coactosin-like protein OS=Rattus norvegicus OX=10116 GN=Cotl1 PE=1 SV=1	Cotl1	22.143	0.0791795	0.0684533	0.132567	2.28999	2.58001	0.849801	20.4133	0.00188812	0.00536586
F7F0E5	FLII, actin-remodeling protein OS=Rattus norvegicus OX=10116 GN=Flii PE=1 SV=1	Flii	144.76	0.145294	0.104405	0.202414	1.99444	1.81851	1.73493	12.271	0.000201766	0.00142501
A0A0G2JXN6	Galectin OS=Rattus norvegicus OX=10116 GN=Lgals3 PE=1 SV=1	Lgals3	27.647	0.167137	0.145869	0.161779	2.24771	1.68745	1.59006	11.6373	2.84461e-05	0.000745222
Q91ZN1	Coronin-1A OS=Rattus norvegicus OX=10116 GN=Coro1a PE=1 SV=3	Coro1a	51.065	0.169191	0.158081	0.224413	1.84896	2.0084	1.59095	9.87575	5.51265e-05	0.000859227
A0A8I5YBK9	Xin actin-binding repeat-containing 1 OS=Rattus norvegicus OX=10116 GN=Xirp1 PE=3 SV=1	Xirp1	197.04	0.186666	0.182161	0.184704	1.54719	1.91457	1.98471	9.83952	8.15995e-06	0.000708068
A0A8I6GMP8	ENAH, actin regulator OS=Rattus norvegicus OX=10116 GN=Enah PE=3 SV=1	Enah	84.793	0.220501	0.173387	0.231985	1.44562	1.9866	1.9419	8.58661	9.43929e-05	0.00104762
P02696	Retinol-binding protein 1 OS=Rattus norvegicus OX=10116 GN=Rbp1 PE=1 SV=2	Rbp1	15.834	0.189692	0.239198	0.204641	1.58333	2.08547	1.69766	8.47074	3.75807e-05	0.000804376
P05370	Glucose-6-phosphate 1-dehydrogenase OS=Rattus norvegicus OX=10116 GN=G6pdx PE=1 SV=3	G6pdx	59.375	0.137484	0.208096	0.30835	2.36545	1.84556	1.13506	8.17529	0.00266386	0.00668752
Q5XI38	Lymphocyte cytosolic protein 1 OS=Rattus norvegicus OX=10116 GN=Lcp1 PE=1 SV=1	Lcp1	70.121	0.216435	0.241065	0.258643	1.90544	2.00793	1.37049	7.37822	0.000107686	0.00105128
A0A8I5ZQD4	Dystonin OS=Rattus norvegicus OX=10116 GN=Dst PE=1 SV=1	Dst	867.84	0.0880197	0.204105	0.434261	1.68953	1.52801	2.05607	7.26007	0.00977457	0.0178317
A0A8I6AI55	Insulin-like growth factor 2 receptor OS=Rattus norvegicus OX=10116 GN=Igf2r PE=1 SV=1	Igf2r	269.5	0.277219	0.216305	0.23944	1.94167	1.73977	1.58559	7.18594	2.89028e-05	0.000748483
P34926	Microtubule-associated protein 1A OS=Rattus norvegicus OX=10116 GN=Map1a PE=1 SV=1	Map1a	299.53	0.256341	0.141953	0.361751	1.31957	1.98389	1.9365	6.89427	0.00282368	0.00700632
G3V9G5	RCG24674, isoform CRA_b OS=Rattus norvegicus OX=10116 GN=Synm PE=1 SV=2	Synm	172.88	0.222152	0.463488	0.101044	1.99146	1.93486	1.287	6.62694	0.0112391	0.0198602
G3V8R1	Nucleobindin-2 OS=Rattus norvegicus OX=10116 GN=Nucb2 PE=1 SV=2	Nucb2	50.063	0.196511	0.250893	0.350274	1.66998	2.30741	1.22493	6.52183	0.0016552	0.00497885
A0A8L2Q7B9	Pyruvate kinase OS=Rattus norvegicus OX=10116 GN=Pkm PE=1 SV=1	Pkm	57.624	0.287923	0.283096	0.233011	1.69403	1.86725	1.63469	6.4624	1.86219e-05	0.000738653
A0A8L2R1Y6	60S ribosomal protein L3 OS=Rattus norvegicus OX=10116 GN=Rpl3 PE=1 SV=1	Rpl3	45.538	0.235034	0.279214	0.309497	1.77253	1.69335	1.71037	6.28381	2.25621e-05	0.000738653
P84100	60S ribosomal protein L19 OS=Rattus norvegicus OX=10116 GN=Rpl19 PE=1 SV=1	Rpl19	23.466	0.194002	0.340551	0.341833	1.56456	1.67411	1.88494	5.8463	0.000786489	0.00308167
A0A8I6GLV4	Ankyrin repeat domain-containing protein 1 OS=Rattus norvegicus OX=10116 GN=Ankrd1 PE=4 SV=1	Ankrd1	35.551	0.317551	0.313358	0.263149	1.57816	1.66196	1.86582	5.71097	2.39651e-05	0.000738653
P05942	Protein S100-A4 OS=Rattus norvegicus OX=10116 GN=S100a4 PE=2 SV=1	S100a4	11.776	0.220137	0.351511	0.323845	2.044	1.6589	1.40161	5.70021	0.000641215	0.00273651
A0A8I6A745	Four and a half LIM domains protein 1 OS=Rattus norvegicus OX=10116 GN=Fhl1 PE=1 SV=1	Fhl1	36.194	0.337044	0.305326	0.268812	1.54826	1.60013	1.94043	5.58485	5.74826e-05	0.000869301
A0A8I5XVS2	Mannose receptor, C type 1 OS=Rattus norvegicus OX=10116 GN=Mrc1 PE=1 SV=1	Mrc1	162.43	0.203599	0.359151	0.370309	1.85698	1.80328	1.40668	5.43046	0.0012906	0.00423631
F1LRI5	GCN1 activator of EIF2AK4 OS=Rattus norvegicus OX=10116 GN=Gcn1 PE=1 SV=3	Gcn1	293.07	0.10946	0.39653	0.429394	1.67923	2.21367	1.17171	5.41448	0.0192705	0.0311675
A0A8I6A5M1	Fibronectin OS=Rattus norvegicus OX=10116 GN=Fn1 PE=1 SV=1	Fn1	262.75	0.26188	0.339297	0.353412	1.72699	1.61269	1.70573	5.28542	6.41607e-05	0.000907984
A0A0G2K5E7	ATP-citrate synthase OS=Rattus norvegicus OX=10116 GN=Acly PE=1 SV=2	Acly	117.15	0.253573	0.400072	0.31577	2.05039	1.86176	1.11844	5.18929	0.00207333	0.00571053
A0A8I6AA26	Huntingtin-interacting protein 1 OS=Rattus norvegicus OX=10116 GN=Hip1 PE=1 SV=1	Hip1	112.25	0.212755	0.38386	0.405779	1.52256	1.94018	1.53487	4.98567	0.00177252	0.00513301
A0A8I5Y1K4	Prostacyclin synthase OS=Rattus norvegicus OX=10116 GN=Ptgis PE=3 SV=1	Ptgis	60.166	0.25926	0.374413	0.373151	1.57468	1.79487	1.62363	4.95933	0.000229126	0.00150501
A0A0H2UH99	60S ribosomal protein L24 OS=Rattus norvegicus OX=10116 GN=Rpl24 PE=1 SV=1	Rpl24	17.676	0.303221	0.338699	0.386433	1.57513	1.51918	1.87733	4.83458	8.00168e-05	0.000977059
A0A8I6A8I7	Eukaryotic translation initiation factor 4C OS=Rattus norvegicus OX=10116 GN=Eif1ax PE=1 SV=1	Eif1ax	16.675	0.337814	0.249198	0.444897	1.35964	1.51586	2.09259	4.81447	0.00171108	0.00505717
A0A8I6GLA3	40S ribosomal protein S19 OS=Rattus norvegicus OX=10116 GN=Rps19 PE=3 SV=1	Rps19	17.002	0.312443	0.25943	0.471029	1.50354	1.6988	1.75475	4.75318	0.000956677	0.00347644
Q9JK11	Reticulon-4 OS=Rattus norvegicus OX=10116 GN=Rtn4 PE=1 SV=1	Rtn4	126.39	0.32229	0.343235	0.378931	1.40357	1.7664	1.78557	4.74462	7.07909e-05	0.000946008
Q6AYF2	LIM and cysteine-rich domains 1 OS=Rattus norvegicus OX=10116 GN=Lmcd1 PE=1 SV=1	Lmcd1	41.085	0.370286	0.347561	0.339757	1.50072	1.7646	1.67708	4.6732	9.20112e-06	0.000708068
Q4KLF8	Actin-related protein 2/3 complex subunit 5 OS=Rattus norvegicus OX=10116 GN=Arpc5 PE=1 SV=3	Arpc5	16.32	0.298914	0.37355	0.392709	1.91318	2.20775	0.813901	4.63289	0.0107669	0.019248
A0A8I6A435	60S ribosomal protein L13 OS=Rattus norvegicus OX=10116 GN=Rpl13 PE=3 SV=1	Rpl13	26.226	0.338753	0.357505	0.374137	1.49199	1.48444	1.95317	4.60541	8.95977e-05	0.00102679
D3Z9N6	Versican core protein OS=Rattus norvegicus OX=10116 GN=Vcan PE=3 SV=3	Vcan	179.17	0.347162	0.268227	0.459345	1.51083	2.12901	1.28543	4.58278	0.00209575	0.00575118
P15978	Class I histocompatibility antigen, Non-RT1.A alpha-1 chain OS=Rattus norvegicus OX=10116 GN=RT1-Aw2 PE=1 SV=1	RT1-Aw2	36.57	0.254914	0.371289	0.449896	1.48708	0.844147	2.59267	4.5757	0.0165798	0.0274819
D4A7U1	Zyxin OS=Rattus norvegicus OX=10116 GN=Zyx PE=1 SV=2	Zyx	70.641	0.280001	0.343435	0.455125	1.36372	1.76357	1.79415	4.56297	0.000777164	0.0030611
A0A0G2K6R8	EH domain-binding protein 1-like 1 OS=Rattus norvegicus OX=10116 GN=Ehbp1l1 PE=1 SV=2	Ehbp1l1	182.54	0.403049	0.369447	0.315427	1.27812	1.97003	1.66393	4.5151	0.000495422	0.00237778
P62630	Elongation factor 1-alpha 1 OS=Rattus norvegicus OX=10116 GN=Eef1a1 PE=2 SV=1	Eef1a1	50.113	0.36556	0.374145	0.352069	1.68898	1.78591	1.43333	4.49564	2.55569e-05	0.000738653
F7F0L0	CTP synthase OS=Rattus norvegicus OX=10116 GN=Ctps1 PE=1 SV=1	Ctps1	66.315	0.362745	0.402868	0.335312	1.58599	1.69716	1.61593	4.44996	1.24364e-05	0.000708635
A0A8I6AV77	Atlastin-3 OS=Rattus norvegicus OX=10116 GN=Atl3 PE=1 SV=1	Atl3	58.092	0.279578	0.29576	0.526312	1.64591	1.70339	1.54905	4.44637	0.00167415	0.00500404
G3V9Y1	Myosin-10 OS=Rattus norvegicus OX=10116 GN=Myh10 PE=1 SV=2	Myh10	230.11	0.30683	0.352107	0.456429	1.51042	2.11031	1.26391	4.3794	0.00151481	0.00472698
P61354	60S ribosomal protein L27 OS=Rattus norvegicus OX=10116 GN=Rpl27 PE=2 SV=2	Rpl27	15.798	0.334401	0.35498	0.43182	1.57806	1.64759	1.65315	4.3514	4.74381e-05	0.000833731
A0A8I5ZYA2	6-phosphofructokinase OS=Rattus norvegicus OX=10116 GN=Pfkp PE=1 SV=1	Pfkp	80.43	0.379263	0.40993	0.370432	1.27223	1.82686	1.74128	4.17409	0.000270942	0.0016755
F1LR02	Collagen type XVIII alpha 1 chain OS=Rattus norvegicus OX=10116 GN=Col18a1 PE=1 SV=2	Col18a1	134.64	0.315275	0.469796	0.380266	1.57574	1.60185	1.65707	4.14872	0.000246135	0.00157253
O88656	Actin-related protein 2/3 complex subunit 1B OS=Rattus norvegicus OX=10116 GN=Arpc1b PE=1 SV=3	Arpc1b	41.056	0.340108	0.401223	0.430677	1.69901	1.6918	1.43718	4.11942	9.09843e-05	0.00103009
F7FKI8	Heat shock protein beta-7 OS=Rattus norvegicus OX=10116 GN=Hspb7 PE=3 SV=1	Hspb7	18.991	0.386831	0.448302	0.339694	1.50135	1.40946	1.91437	4.10714	0.000330454	0.00188631
P50115	Protein S100-A8 OS=Rattus norvegicus OX=10116 GN=S100a8 PE=1 SV=3	S100a8	10.238	0.608006	0.283857	0.2848	1.31894	1.76785	1.73654	4.09917	0.00555858	0.0114684
Q5RJR8	Leucine-rich repeat-containing protein 59 OS=Rattus norvegicus OX=10116 GN=Lrrc59 PE=1 SV=1	Lrrc59	34.869	0.389128	0.390114	0.398371	1.72209	1.58696	1.51334	4.09505	3.32091e-06	0.000663832
Q9EPH8	Polyadenylate-binding protein 1 OS=Rattus norvegicus OX=10116 GN=Pabpc1 PE=1 SV=1	Pabpc1	70.7	0.32706	0.417811	0.439309	1.62348	1.70795	1.48439	4.0668	0.000146865	0.00125947
A0A8I5ZKU9	Serine hydroxymethyltransferase OS=Rattus norvegicus OX=10116 GN=Shmt1 PE=1 SV=1	Shmt1	52.731	0.309229	0.228056	0.663595	1.51525	2.07665	1.20722	3.99634	0.0144431	0.0245218
Q00657	Chondroitin sulfate proteoglycan 4 OS=Rattus norvegicus OX=10116 GN=Cspg4 PE=1 SV=2	Cspg4	251.91	0.299513	0.362435	0.538964	1.66966	1.40153	1.7279	3.9962	0.00157594	0.00483733
Q6AXS5	Plasminogen activator inhibitor 1 RNA-binding protein OS=Rattus norvegicus OX=10116 GN=Serbp1 PE=1 SV=2	Serbp1	44.754	0.230864	0.358341	0.61408	1.43572	1.29881	2.06219	3.98635	0.0102873	0.0185567
D3ZMS1	Splicing factor 3b, subunit 2 OS=Rattus norvegicus OX=10116 GN=Sf3b2 PE=1 SV=4	Sf3b2	98.17	0.362348	0.422751	0.419836	1.42672	1.44745	1.92089	3.97952	0.000228794	0.00150501
Q6B345	Protein S100-A11 OS=Rattus norvegicus OX=10116 GN=S100a11 PE=3 SV=1	S100a11	11.065	0.134658	0.594666	0.479135	2.39955	1.36348	1.02851	3.965	0.047097	0.0670306
A0A0G2KAH2	Peroxidasin OS=Rattus norvegicus OX=10116 GN=Pxdn PE=4 SV=2	Pxdn	162.58	0.450003	0.340804	0.448186	1.81921	1.47247	1.46933	3.84264	0.000313376	0.001815
A0A8I6GFI1	Protein transport protein Sec61 subunit alpha isoform 1 OS=Rattus norvegicus OX=10116 GN=Sec61a1 PE=1 SV=1	Sec61a1	51.688	0.453292	0.419634	0.368203	1.74107	1.52197	1.49583	3.83431	6.41683e-05	0.000907984
D3Z8D7	40S ribosomal protein S26 OS=Rattus norvegicus OX=10116 GN=LOC100361854 PE=3 SV=1	LOC100361854	13.006	0.373689	0.447921	0.420616	1.56815	1.34089	1.84873	3.83004	0.000234681	0.00153257
A0A0G2K472	Cytoplasmic FMR1-interacting protein OS=Rattus norvegicus OX=10116 GN=Cyfip1 PE=1 SV=1	Cyfip1	144.93	0.265565	0.48409	0.498543	1.83451	1.60039	1.3169	3.80693	0.00381278	0.00863969
A0A8I5ZSY9	Synaptopodin 2-like OS=Rattus norvegicus OX=10116 GN=Synpo2l PE=4 SV=1	Synpo2l	78.976	0.367487	0.446305	0.44037	1.41343	1.23285	2.09956	3.78407	0.00158522	0.00485475
A0A8I6ALA2	Ribosome-binding protein 1 OS=Rattus norvegicus OX=10116 GN=Rrbp1 PE=1 SV=1	Rrbp1	149.35	0.373366	0.42379	0.467827	1.51469	1.70399	1.51634	3.74315	6.4246e-05	0.000907984
Q5M860	Rho GDP dissociation inhibitor beta OS=Rattus norvegicus OX=10116 GN=Arhgdib PE=1 SV=1	Arhgdib	22.884	0.362589	0.462276	0.443199	1.59688	1.83577	1.29929	3.73162	0.000469375	0.00231401
G3V8G5	Golgi apparatus protein 1 OS=Rattus norvegicus OX=10116 GN=Glg1 PE=1 SV=1	Glg1	133.55	0.346784	0.482557	0.440268	1.42626	1.68432	1.61981	3.72586	0.000279819	0.00169471
F7EU44	Carboxypeptidase OS=Rattus norvegicus OX=10116 GN=Ctsa PE=1 SV=1	Ctsa	55.769	0.423308	0.388503	0.45827	1.52156	1.66566	1.54269	3.72411	1.85732e-05	0.000738653
Q4QQS7	Uridine 5'-monophosphate synthase OS=Rattus norvegicus OX=10116 GN=Umps PE=1 SV=1	Umps	52.378	0.294945	0.388023	0.590407	1.883	1.46458	1.37904	3.71189	0.0038386	0.00867438
A0A8I6AAN5	Fibulin-1 OS=Rattus norvegicus OX=10116 GN=Fbln1 PE=1 SV=1	Fbln1	75.551	0.28062	0.416219	0.583371	1.49289	1.8499	1.377	3.68673	0.00425305	0.00934842
Q4FZY0	EF-hand domain-containing protein D2 OS=Rattus norvegicus OX=10116 GN=Efhd2 PE=1 SV=1	Efhd2	26.759	0.372622	0.467307	0.446361	1.67082	1.41477	1.62812	3.66458	0.000112897	0.00105128
A0A8I6A2V6	Leucine-rich repeat flightless-interacting protein 2 OS=Rattus norvegicus OX=10116 GN=Lrrfip2 PE=1 SV=1	Lrrfip2	75.709	0.426361	0.383491	0.478307	1.18025	1.84107	1.69052	3.65781	0.00103654	0.00366038
A0A8L2QSI9	Chloride intracellular channel protein OS=Rattus norvegicus OX=10116 GN=Clic1 PE=1 SV=1	Clic1	26.259	0.396385	0.429001	0.465868	1.63222	1.58351	1.49302	3.64664	1.72269e-05	0.000738653
A0A0G2K2Y3	Aminopeptidase OS=Rattus norvegicus OX=10116 GN=Erap1 PE=1 SV=1	Erap1	100.74	0.383759	0.517536	0.391118	1.64924	1.59265	1.4657	3.64248	0.000224548	0.00149235
P20280	60S ribosomal protein L21 OS=Rattus norvegicus OX=10116 GN=Rpl21 PE=1 SV=3	Rpl21	18.465	0.401795	0.434425	0.456441	1.64247	1.30359	1.76128	3.64159	0.000196585	0.00142373
D4AE96	Importin 7 OS=Rattus norvegicus OX=10116 GN=Ipo7 PE=1 SV=1	Ipo7	119.49	0.442073	0.412893	0.437802	1.57337	1.68186	1.452	3.6412	1.0933e-05	0.000708068
P62845	40S ribosomal protein S15 OS=Rattus norvegicus OX=10116 GN=Rps15 PE=1 SV=2	Rps15	17.04	0.423829	0.509618	0.367081	1.54637	1.56345	1.58965	3.61351	0.000170397	0.00133245
A0A8I6A6Z2	Macrophage-capping protein OS=Rattus norvegicus OX=10116 GN=Capg PE=1 SV=1	Capg	39.369	0.40018	0.536721	0.36708	1.43435	1.67645	1.58521	3.60129	0.000473586	0.00231584
A0A0H2UHR7	Filamin-C OS=Rattus norvegicus OX=10116 GN=Flnc PE=1 SV=1	Flnc	287.3	0.452901	0.44264	0.415127	1.37794	1.47754	1.83386	3.57782	0.000146708	0.00125947
Q6P3V9	60S ribosomal protein L4 OS=Rattus norvegicus OX=10116 GN=Rpl4 PE=1 SV=1	Rpl4	47.3	0.441095	0.435558	0.439861	1.40916	1.49855	1.77577	3.55749	5.29652e-05	0.000859227
P70490	Lactadherin OS=Rattus norvegicus OX=10116 GN=Mfge8 PE=2 SV=1	Mfge8	47.412	0.417442	0.423375	0.477308	1.50018	1.36984	1.81185	3.55192	0.000168241	0.00133245
P52555	Endoplasmic reticulum resident protein 29 OS=Rattus norvegicus OX=10116 GN=Erp29 PE=1 SV=2	Erp29	28.574	0.347958	0.576982	0.412508	1.40625	1.78109	1.47521	3.48616	0.00155665	0.00481585
Q63598	Plastin-3 OS=Rattus norvegicus OX=10116 GN=Pls3 PE=1 SV=2	Pls3	70.679	0.336072	0.422368	0.58811	1.43894	1.75612	1.45839	3.45583	0.00194472	0.00545635
D3ZEI0	60S ribosomal protein L28 OS=Rattus norvegicus OX=10116 GN=AABR07016623.1 PE=3 SV=3	AABR07016623.1	16.343	0.421664	0.469185	0.458828	1.48405	1.38181	1.78447	3.4455	0.000118932	0.00108046
G3V7T6	Splicing factor 3b, subunit 1 OS=Rattus norvegicus OX=10116 GN=Sf3b1 PE=1 SV=1	Sf3b1	145.83	0.498663	0.34747	0.504417	1.86781	1.36124	1.4204	3.44264	0.00140452	0.00447106
P61751	ADP-ribosylation factor 4 OS=Rattus norvegicus OX=10116 GN=Arf4 PE=2 SV=2	Arf4	20.396	0.416806	0.450491	0.492016	1.44842	1.6944	1.49786	3.41399	5.40381e-05	0.000859227
D3Z9E1	Elastin microfibril interfacer 1 OS=Rattus norvegicus OX=10116 GN=Emilin1 PE=4 SV=2	Emilin1	106.96	0.419937	0.420657	0.520247	1.2736	1.83718	1.52838	3.40904	0.000664583	0.0028131
G3V913	Heat shock protein beta-1 OS=Rattus norvegicus OX=10116 GN=Hspb1 PE=1 SV=1	Hspb1	22.807	0.404529	0.558969	0.398476	1.40839	1.7298	1.49984	3.40537	0.000609388	0.00264233
A0A0H2UHQ1	60S ribosomal protein L17 OS=Rattus norvegicus OX=10116 GN=Rpl17 PE=3 SV=1	Rpl17	21.967	0.430049	0.412745	0.519341	1.61904	1.19157	1.82726	3.40485	0.00112785	0.00385591
A0A8L2R0L1	Cold shock domain-containing protein E1 OS=Rattus norvegicus OX=10116 GN=Csde1 PE=1 SV=1	Csde1	93.897	0.42182	0.443291	0.498937	1.32449	2.03292	1.27855	3.39867	0.00156615	0.00482699
A0A8I6ANS9	40S ribosomal protein S13 OS=Rattus norvegicus OX=10116 GN=Rps13 PE=1 SV=1	Rps13	16.142	0.491945	0.450604	0.429775	1.56502	1.42895	1.63371	3.37214	2.64599e-05	0.000738653
P05426	60S ribosomal protein L7 OS=Rattus norvegicus OX=10116 GN=Rpl7 PE=1 SV=2	Rpl7	30.329	0.502258	0.454614	0.42307	1.75099	1.53442	1.33464	3.34801	0.000203507	0.00142573
A0A8I6ACP1	von Willebrand factor A domain-containing protein 5A OS=Rattus norvegicus OX=10116 GN=Vwa5a PE=1 SV=1	Vwa5a	85.388	0.417707	0.497165	0.471522	1.51635	1.51595	1.58131	3.32777	2.2886e-05	0.000738653
A0A8L2R9H0	40S ribosomal protein S8 OS=Rattus norvegicus OX=10116 GN=Rps8 PE=3 SV=1	Rps8	24.324	0.468191	0.465445	0.461676	1.43597	1.54139	1.62733	3.30011	5.2002e-06	0.000708068
A0A0G2JV24	Thrombospondin 1 OS=Rattus norvegicus OX=10116 GN=Thbs1 PE=1 SV=2	Thbs1	129.81	0.0627407	0.0554641	1.28181	1.60687	1.76258	1.23054	3.28566	0.0979261	0.125571
G3V6S3	Calumenin OS=Rattus norvegicus OX=10116 GN=Calu PE=1 SV=2	Calu	36.736	0.365985	0.56905	0.46594	1.41664	1.70162	1.48077	3.28273	0.000985626	0.00353802
A0A8I6G5M7	N(alpha)-acetyltransferase 50, NatE catalytic subunit OS=Rattus norvegicus OX=10116 GN=Naa50 PE=1 SV=1	Naa50	19.159	0.401507	0.366351	0.634319	1.63827	1.59383	1.36573	3.27906	0.00246293	0.00629851
Q66X93	Staphylococcal nuclease domain-containing protein 1 OS=Rattus norvegicus OX=10116 GN=Snd1 PE=1 SV=1	Snd1	101.95	0.426697	0.481807	0.497696	1.5287	1.59961	1.46548	3.26682	2.40804e-05	0.000738653
A0A8I6GEN3	Nucleosome assembly protein 1-like 1 OS=Rattus norvegicus OX=10116 GN=Nap1l1 PE=1 SV=1	Nap1l1	40.731	0.481184	0.451059	0.475531	1.93124	1.4507	1.21029	3.26205	0.00106618	0.0037431
A0A8I6G7W8	Unconventional myosin-Ib OS=Rattus norvegicus OX=10116 GN=Myo1b PE=1 SV=1	Myo1b	124.9	0.357776	0.452834	0.607874	1.47566	1.31527	1.79059	3.22987	0.0026095	0.00658366
A1A5Q0	Leiomodin-2 OS=Rattus norvegicus OX=10116 GN=Lmod2 PE=1 SV=1	Lmod2	61.717	0.540715	0.475199	0.403576	1.46302	1.55489	1.5626	3.22687	0.000174011	0.00133805
A0A8I5Y518	Sorting nexin-1 OS=Rattus norvegicus OX=10116 GN=Snx1 PE=1 SV=1	Snx1	54.663	0.407902	0.489471	0.524759	1.61728	1.6529	1.30769	3.21901	0.000383335	0.00204657
A0A8L2UJE8	60S ribosomal protein L35 OS=Rattus norvegicus OX=10116 GN=Rpl35 PE=3 SV=1	Rpl35	14.68	0.414783	0.484102	0.525829	1.5248	1.24117	1.80931	3.21137	0.000853589	0.00324854
A0A0G2K9C0	Vasodilator-stimulated phosphoprotein OS=Rattus norvegicus OX=10116 GN=Vasp PE=1 SV=2	Vasp	37.094	0.303239	0.486697	0.635529	1.60968	1.4375	1.52735	3.20915	0.00522901	0.0109488
A0A8I6AEL3	Vigilin OS=Rattus norvegicus OX=10116 GN=Hdlbp PE=1 SV=1	Hdlbp	134.16	0.441018	0.498444	0.488526	1.47768	1.62719	1.46715	3.20172	2.1004e-05	0.000738653
A0A8I6GK51	SPARC OS=Rattus norvegicus OX=10116 GN=Sparc PE=1 SV=1	Sparc	35.344	0.356276	0.499448	0.575873	1.63849	1.51258	1.41734	3.19113	0.00136411	0.00440308
A0A8I6GKJ3	Translocon-associated protein subunit alpha OS=Rattus norvegicus OX=10116 GN=Ssr1 PE=1 SV=1	Ssr1	30.883	0.497212	0.444553	0.509961	1.63731	1.53917	1.37179	3.13301	6.90099e-05	0.000941566
A0A8I5ZDN9	Complement C5 OS=Rattus norvegicus OX=10116 GN=C5 PE=1 SV=1	C5	189.56	0.438633	0.606065	0.425439	1.5489	1.25396	1.727	3.08125	0.00154575	0.00479694
A0A8I6GLY7	40S ribosomal protein S25 OS=Rattus norvegicus OX=10116 GN=Rps25 PE=3 SV=1	Rps25	10.309	0.492993	0.481044	0.498336	1.26562	1.46627	1.79573	3.07505	0.000399688	0.00207693
G3V9S9	SEC24 homolog D, COPII coat complex component OS=Rattus norvegicus OX=10116 GN=Sec24d PE=1 SV=4	Sec24d	112.93	0.280053	0.47444	0.719152	1.67764	2.01203	0.836689	3.07154	0.0417802	0.060379
A0A0G2JXD0	60S ribosomal protein L9 OS=Rattus norvegicus OX=10116 GN=LOC103692829 PE=3 SV=1	LOC103692829	21.424	0.497664	0.461013	0.530003	1.46793	1.45404	1.58935	3.03042	2.29136e-05	0.000738653
Q6PDV6	40S ribosomal protein S14 OS=Rattus norvegicus OX=10116 GN=Rps14-ps7 PE=2 SV=1	Rps14-ps7	16.273	0.482499	0.505838	0.503051	1.48669	1.40144	1.62048	3.0231	1.59413e-05	0.000738653
Q5RJR9	Serpin H1 OS=Rattus norvegicus OX=10116 GN=Serpinh1 PE=1 SV=1	Serpinh1	46.561	0.410009	0.569863	0.513638	1.50583	1.49854	1.50212	3.01738	0.000330939	0.00188631
G3V7Q7	IQ motif containing GTPase activating protein 1 (Predicted), isoform CRA_b OS=Rattus norvegicus OX=10116 GN=Iqgap1 PE=1 SV=1	Iqgap1	188.83	0.487633	0.513424	0.49589	1.46092	1.64347	1.39866	3.00816	2.63772e-05	0.000738653
Q5RK10	60S ribosomal protein L13a OS=Rattus norvegicus OX=10116 GN=Rpl13a PE=1 SV=1	Rpl13a	23.446	0.529548	0.55115	0.42019	1.34439	1.34394	1.81078	2.99763	0.00110362	0.0038312
D3ZB30	Polypyrimidine tract-binding protein 1 OS=Rattus norvegicus OX=10116 GN=Ptbp1 PE=4 SV=2	Ptbp1	56.403	0.498914	0.473109	0.530197	1.62887	1.50233	1.36657	2.99409	5.46857e-05	0.000859227
P31000	Vimentin OS=Rattus norvegicus OX=10116 GN=Vim PE=1 SV=2	Vim	53.732	0.456344	0.539596	0.510228	1.4041	1.61986	1.46987	2.98362	7.23305e-05	0.000952986
G3V928	Prolow-density lipoprotein receptor-related protein 1 OS=Rattus norvegicus OX=10116 GN=Lrp1 PE=1 SV=1	Lrp1	504.88	0.824782	0.325407	0.363816	1.70046	1.73963	1.0459	2.963	0.0267957	0.0410685
P62912	60S ribosomal protein L32 OS=Rattus norvegicus OX=10116 GN=Rpl32 PE=1 SV=2	Rpl32	15.86	0.502131	0.517481	0.495646	1.5165	1.36589	1.60234	2.95972	2.3869e-05	0.000738653
A0A8I5ZL35	60S ribosomal protein L37a OS=Rattus norvegicus OX=10116 GN=ENSRNOG00000063418 PE=3 SV=1	ENSRNOG00000063418	11.414	0.486593	0.475589	0.555258	1.42138	1.46543	1.59575	2.95403	5.29793e-05	0.000859227
P68136	Actin, alpha skeletal muscle OS=Rattus norvegicus OX=10116 GN=Acta1 PE=1 SV=1	Acta1	42.051	0.555422	0.62252	0.342476	1.24546	1.54425	1.68987	2.94628	0.0056773	0.0116493
A0A8I5ZV09	60S ribosomal protein L23a OS=Rattus norvegicus OX=10116 GN=Rpl23a PE=3 SV=1	Rpl23a	17.255	0.508175	0.54632	0.467249	1.39425	1.38425	1.69976	2.94285	0.000185403	0.00138315
A0A8I5ZT81	Guanine nucleotide-binding protein G(o) subunit alpha OS=Rattus norvegicus OX=10116 GN=Gnao1 PE=3 SV=1	Gnao1	40.02	0.564148	0.404415	0.554618	1.38327	1.56194	1.53161	2.93912	0.000686837	0.00286034
A0A8I5Y6L1	Ubiquitin-like modifier-activating enzyme 6 OS=Rattus norvegicus OX=10116 GN=Uba6 PE=1 SV=1	Uba6	108.44	0.430509	0.620355	0.477034	1.53684	1.62997	1.30529	2.92696	0.00105727	0.00372191
A0A8I5ZY43	Coatomer subunit gamma OS=Rattus norvegicus OX=10116 GN=Copg1 PE=1 SV=1	Copg1	97.485	0.486881	0.51004	0.533768	1.61034	1.69658	1.16239	2.9198	0.000947671	0.00346608
A0A8I6AG28	Nucleophosmin OS=Rattus norvegicus OX=10116 GN=Npm1 PE=1 SV=1	Npm1	29.524	0.426961	0.505007	0.600206	1.65495	1.64761	1.16527	2.916	0.00218144	0.00591429
A0A8I6G5W4	U1 small nuclear ribonucleoprotein 70 kDa OS=Rattus norvegicus OX=10116 GN=Snrnp70 PE=1 SV=1	Snrnp70	51.277	0.518381	0.587181	0.432987	1.60308	1.41185	1.44652	2.89978	0.000376879	0.00202715
A0A8I5ZR44	Small nuclear ribonucleoprotein Sm D2 OS=Rattus norvegicus OX=10116 GN=Snrpd2 PE=1 SV=1	Snrpd2	14.102	0.767221	0.629334	0.149186	1.44196	1.54831	1.46399	2.88163	0.0695277	0.0931308
F1LQB2	Structural maintenance of chromosomes protein OS=Rattus norvegicus OX=10116 GN=Smc3 PE=1 SV=2	Smc3	142.44	0.46109	0.497193	0.58896	1.72932	1.37625	1.34719	2.87787	0.000609482	0.00264233
A0A8I5ZL60	SUMO-activating enzyme subunit 1 OS=Rattus norvegicus OX=10116 GN=Sae1 PE=1 SV=1	Sae1	35.478	0.547686	0.53007	0.471345	1.39683	1.53778	1.51629	2.87321	4.18809e-05	0.000808312
P52631	Signal transducer and activator of transcription 3 OS=Rattus norvegicus OX=10116 GN=Stat3 PE=1 SV=1	Stat3	88.039	0.546625	0.508127	0.496883	1.41472	1.51868	1.51497	2.86689	9.06611e-06	0.000708068
D3ZZ80	Obscurin-like protein 1 OS=Rattus norvegicus OX=10116 GN=Obsl1 PE=2 SV=3	Obsl1	197.86	0.494609	0.526834	0.533267	1.35867	1.36837	1.71825	2.85924	0.000203766	0.00142573
D4A6W6	60S ribosomal protein L8 OS=Rattus norvegicus OX=10116 GN=RGD1561333 PE=3 SV=1	RGD1561333	28.156	0.5098	0.526885	0.518962	1.44098	1.32142	1.68196	2.85692	0.000125491	0.00113093
Q9R0J8	Legumain OS=Rattus norvegicus OX=10116 GN=Lgmn PE=1 SV=1	Lgmn	49.466	0.473707	0.503375	0.578629	1.57383	1.81562	1.05484	2.85676	0.00402014	0.00896771
Q63610	Tropomyosin alpha-3 chain OS=Rattus norvegicus OX=10116 GN=Tpm3 PE=1 SV=2	Tpm3	29.006	0.456392	0.519471	0.581771	1.38302	1.62768	1.43167	2.852	0.000256289	0.00162196
B2RZD1	Protein transport protein Sec61 subunit beta OS=Rattus norvegicus OX=10116 GN=Sec61b PE=1 SV=1	Sec61b	9.9884	0.513308	0.471233	0.575363	1.23168	1.63268	1.57574	2.84639	0.000597175	0.00263295
Q64303	Serine/threonine-protein kinase PAK 2 OS=Rattus norvegicus OX=10116 GN=Pak2 PE=1 SV=1	Pak2	57.96	0.468916	0.505761	0.585342	1.60431	1.41324	1.42243	2.84611	0.000168835	0.00133245
D4A8G5	Transforming growth factor-beta-induced protein ig-h3 OS=Rattus norvegicus OX=10116 GN=Tgfbi PE=1 SV=3	Tgfbi	72.956	0.508518	0.490674	0.568108	1.61687	1.46153	1.35429	2.82824	0.000105022	0.00105128
F1LS72	SUMO-activating enzyme subunit 2 OS=Rattus norvegicus OX=10116 GN=Uba2 PE=1 SV=4	Uba2	64.531	0.452289	0.494333	0.623331	1.57647	1.42298	1.4306	2.82177	0.00049603	0.00237778
A0A8I5Y525	dolichyl-diphosphooligosaccharide--protein glycotransferase OS=Rattus norvegicus OX=10116 GN=Stt3a PE=1 SV=1	Stt3a	75.862	0.490267	0.569365	0.510972	1.58601	1.52945	1.31394	2.82019	0.000142425	0.00125314
G3V8B0	Myosin-7 OS=Rattus norvegicus OX=10116 GN=Myh7 PE=1 SV=1	Myh7	222.9	0.560711	0.364174	0.645735	1.35992	1.49535	1.57411	2.82015	0.00390921	0.00876364
P62425	60S ribosomal protein L7a OS=Rattus norvegicus OX=10116 GN=Rpl7a PE=1 SV=2	Rpl7a	29.995	0.541704	0.484859	0.545728	1.38557	1.44941	1.59273	2.81609	5.08023e-05	0.000859227
A0A8I5ZW22	leucine--tRNA ligase OS=Rattus norvegicus OX=10116 GN=Lars1 PE=1 SV=1	Lars1	129.63	0.352496	0.447686	0.772701	1.73473	1.70888	0.983508	2.81465	0.0237853	0.037111
A0A0G2K9N3	RNA helicase OS=Rattus norvegicus OX=10116 GN=Ddx3 PE=1 SV=2	Ddx3	73.349	0.535839	0.523538	0.516826	1.26798	2.29419	0.861626	2.80662	0.0290123	0.043928
A0A8I6A6W5	Eukaryotic translation initiation factor 2 subunit beta OS=Rattus norvegicus OX=10116 GN=Eif2s2 PE=1 SV=1	Eif2s2	38.137	0.497222	0.498975	0.581285	1.37739	1.54436	1.50077	2.80353	7.57753e-05	0.000968761
A0A8I6AH92	Lupus La protein homolog OS=Rattus norvegicus OX=10116 GN=Ssb PE=1 SV=1	Ssb	46.662	0.510895	0.491356	0.575717	1.69046	1.53164	1.19992	2.80236	0.00081121	0.00313492
D3ZUB0	Reticulocalbin 1 OS=Rattus norvegicus OX=10116 GN=Rcn1 PE=1 SV=1	Rcn1	38.09	0.453027	0.592964	0.535181	1.42738	1.62141	1.37005	2.79465	0.000382758	0.00204657
A0A8I5ZTQ0	Myeloid-derived growth factor OS=Rattus norvegicus OX=10116 GN=Mydgf PE=1 SV=1	Mydgf	17.794	0.345632	0.5986	0.643106	1.46373	1.50952	1.43941	2.77991	0.00576448	0.0117853
A0A8I6AEH8	Protein disulfide-isomerase OS=Rattus norvegicus OX=10116 GN=Pdia4 PE=1 SV=1	Pdia4	76.654	0.429827	0.519298	0.643074	1.42583	1.64863	1.33334	2.76837	0.00147384	0.00462474
A0A8I5ZVN9	40S ribosomal protein S11 OS=Rattus norvegicus OX=10116 GN=Rps11 PE=1 SV=1	Rps11	22.618	0.502744	0.491967	0.597633	1.40723	1.4056	1.59483	2.76803	0.000164479	0.00133245
G3V7I8	non-specific serine/threonine protein kinase OS=Rattus norvegicus OX=10116 GN=Slk PE=1 SV=1	Slk	137.64	0.483851	0.509253	0.600767	1.49034	1.5545	1.36129	2.76442	0.000179872	0.00136449
P69897	Tubulin beta-5 chain OS=Rattus norvegicus OX=10116 GN=Tubb5 PE=1 SV=1	Tubb5	49.67	0.466353	0.550137	0.580326	1.50469	1.59811	1.30038	2.75748	0.000350464	0.00196907
A0A0G2K2B3	Far upstream element-binding protein 2 OS=Rattus norvegicus OX=10116 GN=Khsrp PE=1 SV=1	Khsrp	76.748	0.453491	0.538073	0.605774	1.60194	1.37395	1.42677	2.75625	0.000444546	0.00223044
D3ZLT6	Kelch-like family member 31 OS=Rattus norvegicus OX=10116 GN=Klhl31 PE=4 SV=1	Klhl31	70.197	0.464333	0.54357	0.589638	1.19753	1.50362	1.70132	2.75577	0.00126306	0.00417254
Q7TQ11	Aa1018 OS=Rattus norvegicus OX=10116 GN=Vtn PE=1 SV=1	Vtn	55.959	0.571506	0.504702	0.521969	1.57543	1.12014	1.70625	2.75428	0.00174658	0.00508466
A0A8L2R5B0	MOB kinase activator 1A OS=Rattus norvegicus OX=10116 GN=Mob1a PE=1 SV=1	Mob1a	24.992	0.546892	0.594931	0.457012	1.3282	1.5766	1.49636	2.75273	0.000396354	0.00207693
G3V700	Nardilysin OS=Rattus norvegicus OX=10116 GN=Nrdc PE=1 SV=1	Nrdc	133	0.474344	0.514486	0.611245	1.38764	1.70282	1.30947	2.74982	0.000758938	0.00301883
A0A8I5ZNJ5	Myosin light chain 12A OS=Rattus norvegicus OX=10116 GN=Myl12a PE=4 SV=1	Myl12a	20.528	0.560908	0.547622	0.49544	1.57248	1.46943	1.35412	2.74072	6.24722e-05	0.000907984
M0R6L4	40S ribosomal protein S3a OS=Rattus norvegicus OX=10116 GN=LOC100365839 PE=3 SV=1	LOC100365839	29.908	0.509924	0.550947	0.54428	1.3603	1.35101	1.68354	2.73797	0.000192074	0.00141588
Q99376	Transferrin receptor protein 1 OS=Rattus norvegicus OX=10116 GN=Tfrc PE=1 SV=2	Tfrc	85.875	0.406366	0.652543	0.550969	1.34081	1.33036	1.71895	2.72699	0.00332443	0.0078511
D3ZF07	60S ribosomal protein L27a OS=Rattus norvegicus OX=10116 GN=RGD1562402 PE=3 SV=3	RGD1562402	16.587	0.489834	0.566804	0.556076	1.20285	1.36545	1.81898	2.72044	0.00164036	0.00495959
A0A8I5ZKF7	Annexin OS=Rattus norvegicus OX=10116 GN=Anxa1 PE=1 SV=1	Anxa1	40.701	0.547496	0.5603	0.505368	1.46718	1.54331	1.37635	2.7194	2.54418e-05	0.000738653
M3ZCQ2	U5 small nuclear ribonucleoprotein 200 kDa helicase OS=Rattus norvegicus OX=10116 GN=Snrnp200 PE=1 SV=1	Snrnp200	244.53	0.482504	0.492648	0.639483	1.59411	1.54809	1.24317	2.71601	0.0011215	0.00385172
A0A8I6G6M3	Adenylyl cyclase-associated protein OS=Rattus norvegicus OX=10116 GN=Cap1 PE=1 SV=1	Cap1	51.177	0.490736	0.541473	0.587074	1.41563	1.547	1.41809	2.70535	7.44854e-05	0.000968761
A0A0G2K5V6	Pre-mRNA-processing factor 8 OS=Rattus norvegicus OX=10116 GN=Prpf8 PE=1 SV=1	Prpf8	271.37	0.518094	0.429531	0.675428	1.63283	1.41493	1.32919	2.69674	0.00225429	0.00598929
D3ZH41	Cytoskeleton-associated protein 4 OS=Rattus norvegicus OX=10116 GN=Ckap4 PE=4 SV=3	Ckap4	63.546	0.495598	0.563917	0.563775	1.29895	1.5354	1.54236	2.6962	0.000153237	0.00129305
P28064	Proteasome subunit beta type-8 OS=Rattus norvegicus OX=10116 GN=Psmb8 PE=1 SV=3	Psmb8	30.569	0.560245	0.596589	0.47028	1.44031	1.45133	1.48124	2.68751	0.000156954	0.00131947
A0A8I5ZUQ8	Coatomer subunit alpha OS=Rattus norvegicus OX=10116 GN=Copa PE=1 SV=1	Copa	137.99	0.477462	0.53484	0.617017	1.40708	1.59546	1.36813	2.68252	0.000354939	0.00196965
Q6PDV7	60S ribosomal protein L10 OS=Rattus norvegicus OX=10116 GN=Rpl10 PE=1 SV=3	Rpl10	24.604	0.534814	0.52824	0.575421	1.31295	1.48157	1.56701	2.66194	7.59233e-05	0.000968761
A0A8I5ZQF0	CD163 molecule OS=Rattus norvegicus OX=10116 GN=Cd163 PE=1 SV=1	Cd163	119.8	0.377459	0.584275	0.677643	1.59104	1.55493	1.21465	2.65993	0.00693109	0.0135789
P62832	60S ribosomal protein L23 OS=Rattus norvegicus OX=10116 GN=Rpl23 PE=2 SV=1	Rpl23	14.865	0.572272	0.514049	0.553639	1.58544	1.10715	1.66745	2.65863	0.00191872	0.00539999
A0A8I5ZR75	UDP-glucose:glycoprotein glucosyltransferase 1 OS=Rattus norvegicus OX=10116 GN=Uggt1 PE=1 SV=1	Uggt1	175.53	0.431286	0.541439	0.671344	1.32929	1.60654	1.42011	2.64948	0.00209071	0.00575118
A0A8I6AA32	Coatomer subunit beta' OS=Rattus norvegicus OX=10116 GN=Copb2 PE=1 SV=1	Copb2	101.47	0.475313	0.552689	0.619788	1.53428	1.49437	1.32356	2.64124	0.000399657	0.00207693
D3ZM33	40S ribosomal protein S18 OS=Rattus norvegicus OX=10116 GN=LOC100362298 PE=3 SV=4	LOC100362298	17.818	0.592303	0.535364	0.520225	1.31391	1.5015	1.5367	2.64102	0.000101711	0.00105128
A0A8I5ZTG2	Pre-mRNA-processing factor 19 OS=Rattus norvegicus OX=10116 GN=Prpf19 PE=1 SV=1	Prpf19	53.915	0.706048	0.436465	0.507566	1.86494	1.28265	1.20233	2.63619	0.00792078	0.0150468
D4A9Q3	40S ribosomal protein S23 OS=Rattus norvegicus OX=10116 GN=RGD1563570 PE=3 SV=1	RGD1563570	15.733	0.531349	0.547041	0.580837	1.34846	1.37539	1.61692	2.61614	0.000109961	0.00105128
A0A8I5ZQ56	Splicing factor 1 OS=Rattus norvegicus OX=10116 GN=Sf1 PE=1 SV=1	Sf1	60.794	0.39153	0.687722	0.582072	1.49411	1.43983	1.40474	2.61158	0.0042052	0.00927903
F7ESI5	Complement factor H-related 1 OS=Rattus norvegicus OX=10116 GN=Cfhr1 PE=1 SV=1	Cfhr1	32.704	0.569996	0.577783	0.515906	1.46726	1.35078	1.51827	2.60645	4.30026e-05	0.000821058
A0A8J8XU90	Myosin-9 OS=Rattus norvegicus OX=10116 GN=Myh9 PE=1 SV=1	Myh9	226.63	0.492575	0.565493	0.608388	1.4609	1.45648	1.41616	2.60046	0.000106405	0.00105128
A0A0H2UHV9	Coatomer subunit gamma OS=Rattus norvegicus OX=10116 GN=Copg2 PE=1 SV=2	Copg2	97.64	0.365475	0.521158	0.780313	1.45248	1.55424	1.32634	2.5994	0.0110639	0.019643
A0A0G2K1W1	RAB11 family-interacting protein 5 OS=Rattus norvegicus OX=10116 GN=Rab11fip5 PE=1 SV=2	Rab11fip5	139.1	0.638282	0.547114	0.485319	1.18016	2.06537	1.08376	2.59128	0.0135428	0.0232383
A0A0G2K200	40S ribosomal protein S5 OS=Rattus norvegicus OX=10116 GN=Rps5 PE=1 SV=2	Rps5	22.095	0.54436	0.567432	0.560085	1.40647	1.44724	1.47442	2.58878	8.37845e-07	0.000328797
P62250	40S ribosomal protein S16 OS=Rattus norvegicus OX=10116 GN=Rps16 PE=1 SV=2	Rps16	16.445	0.55751	0.521732	0.595762	1.37355	1.42005	1.5314	2.58208	4.54878e-05	0.000833227
A0A8I6GB38	Cytoskeleton-associated protein 5 OS=Rattus norvegicus OX=10116 GN=Ckap5 PE=1 SV=1	Ckap5	218.56	0.585434	0.598371	0.494595	1.76609	1.24675	1.30876	2.57483	0.00166375	0.00499672
G3V624	Coronin OS=Rattus norvegicus OX=10116 GN=Coro1c PE=3 SV=2	Coro1c	53.007	0.456707	0.603051	0.624425	1.71601	1.2893	1.31051	2.56256	0.00225908	0.00599493
F7ERK2	Signal recognition particle subunit SRP68 OS=Rattus norvegicus OX=10116 GN=Srp68 PE=1 SV=1	Srp68	65.897	0.390611	0.556149	0.737752	1.33651	1.39723	1.58174	2.56186	0.0070179	0.0137132
D3Z9D2	FYVE and coiled-coil domain autophagy adaptor 1 OS=Rattus norvegicus OX=10116 GN=Fyco1 PE=1 SV=1	Fyco1	163.55	0.483065	0.565912	0.637806	1.82758	1.11155	1.37409	2.55707	0.00498594	0.0105216
P62890	60S ribosomal protein L30 OS=Rattus norvegicus OX=10116 GN=Rpl30 PE=3 SV=2	Rpl30	12.784	0.517142	0.556473	0.613337	1.29939	1.50232	1.51133	2.55671	0.000177472	0.0013554
M0RD75	40S ribosomal protein S6 OS=Rattus norvegicus OX=10116 GN=Rps6 PE=1 SV=1	Rps6	28.421	0.577109	0.509158	0.6027	1.17536	1.56014	1.57554	2.55247	0.00101727	0.00360932
F1M3H8	Heterogeneous nuclear ribonucleoprotein A0 OS=Rattus norvegicus OX=10116 GN=Hnrnpa0 PE=1 SV=4	Hnrnpa0	28.794	0.444684	0.469656	0.777609	1.4439	1.58945	1.2747	2.54621	0.00698803	0.0136736
F7EYX4	Inter-alpha trypsin inhibitor, heavy chain 1 OS=Rattus norvegicus OX=10116 GN=Itih1 PE=1 SV=1	Itih1	97.206	0.570335	0.595195	0.528549	1.53523	1.54214	1.22855	2.54175	0.000358151	0.00197853
F1LSW7	60S ribosomal protein L14 OS=Rattus norvegicus OX=10116 GN=Rpl14 PE=3 SV=3	Rpl14	22.869	0.539298	0.574932	0.58999	1.3747	1.36866	1.55242	2.52067	4.72951e-05	0.000833731
A0A8I6A1U4	Osteoclast-stimulating factor 1 OS=Rattus norvegicus OX=10116 GN=Ostf1 PE=1 SV=1	Ostf1	23.925	0.535492	0.54997	0.618985	1.57483	1.53306	1.18767	2.5202	0.000790161	0.00308533
P19944	60S acidic ribosomal protein P1 OS=Rattus norvegicus OX=10116 GN=Rplp1 PE=3 SV=1	Rplp1	11.498	0.324705	0.388278	0.995187	1.78307	1.48357	1.02519	2.51253	0.0557784	0.077003
A0A1W2Q686	Protein NDRG1 OS=Rattus norvegicus OX=10116 GN=Ndrg1 PE=1 SV=2	Ndrg1	42.183	0.37268	0.732658	0.603572	1.61298	1.66722	1.0109	2.51101	0.0222824	0.035131
B5DFB2	RB-binding protein 4, chromatin-remodeling factor OS=Rattus norvegicus OX=10116 GN=Rbbp4 PE=1 SV=1	Rbbp4	47.655	0.507723	0.564146	0.638343	1.33703	1.51837	1.43439	2.50834	0.000260043	0.00163653
A0A0G2JYA2	Arfaptin-1 OS=Rattus norvegicus OX=10116 GN=Arfip1 PE=1 SV=2	Arfip1	37.965	0.58632	0.425794	0.700747	1.2919	1.56784	1.4274	2.50291	0.00390615	0.00876364
G3V8L1	PYD and CARD domain-containing OS=Rattus norvegicus OX=10116 GN=Pycard PE=1 SV=2	Pycard	19.77	0.482083	0.67881	0.55255	1.2633	1.48126	1.542	2.50172	0.00137691	0.00443167
Q5XIE0	Acidic leucine-rich nuclear phosphoprotein 32 family member E OS=Rattus norvegicus OX=10116 GN=Anp32e PE=2 SV=1	Anp32e	29.418	0.578113	0.462074	0.673259	1.87436	1.49126	0.920931	2.50171	0.0198668	0.0319713
B2RYN0	Phosphoacetylglucosamine mutase OS=Rattus norvegicus OX=10116 GN=Pgm3 PE=1 SV=1	Pgm3	59.684	0.589007	0.537337	0.587863	1.37092	1.51833	1.39655	2.50016	3.04016e-05	0.000770046
A0A8L2QSZ3	40S ribosomal protein S24 OS=Rattus norvegicus OX=10116 GN=Rps24 PE=3 SV=1	Rps24	14.644	0.603797	0.56831	0.55159	1.58327	1.46192	1.23111	2.48089	0.000330527	0.00188631
A0A0G2JVP4	Immunoglobulin heavy constant epsilon OS=Rattus norvegicus OX=10116 GN=Ighm PE=1 SV=2	Ighm	53.34	0.392074	0.659737	0.672928	1.14264	1.55528	1.57735	2.47879	0.0108081	0.0192806
D3ZJ32	Extended synaptotagmin 2 OS=Rattus norvegicus OX=10116 GN=Esyt2 PE=1 SV=4	Esyt2	94.099	0.402439	0.659347	0.66398	1.10807	1.90791	1.25826	2.47672	0.017849	0.0292463
Q794E4	Heterogeneous nuclear ribonucleoprotein F OS=Rattus norvegicus OX=10116 GN=Hnrnpf PE=1 SV=3	Hnrnpf	45.729	0.547646	0.594775	0.590331	1.38409	1.52745	1.35571	2.4627	3.76448e-05	0.000804376
B4F7C7	Hebp1 protein OS=Rattus norvegicus OX=10116 GN=Hebp1 PE=1 SV=1	Hebp1	21.124	0.509233	0.536581	0.689244	1.35867	1.36833	1.53794	2.4581	0.000874474	0.00331124
P50137	Transketolase OS=Rattus norvegicus OX=10116 GN=Tkt PE=1 SV=1	Tkt	67.643	0.562394	0.545687	0.628368	1.35817	1.51243	1.39295	2.45532	7.51393e-05	0.000968761
A0A8I6AFY5	Eukaryotic translation initiation factor 3 subunit K OS=Rattus norvegicus OX=10116 GN=Eif3k PE=1 SV=1	Eif3k	24.792	0.525188	0.654942	0.557777	1.36726	1.26216	1.63267	2.45243	0.000880821	0.0033241
Q6P3V8	RNA helicase OS=Rattus norvegicus OX=10116 GN=Eif4a1 PE=1 SV=1	Eif4a1	46.153	0.564522	0.586134	0.587808	1.30825	1.51498	1.43831	2.45132	3.73144e-05	0.000804376
P62246	40S ribosomal protein S15a OS=Rattus norvegicus OX=10116 GN=Rps15a PE=1 SV=2	Rps15a	14.839	0.571441	0.547765	0.620206	1.43685	1.3126	1.51114	2.44944	8.33735e-05	0.000987999
A0A0G2K259	Clusterin OS=Rattus norvegicus OX=10116 GN=Clu PE=1 SV=1	Clu	51.42	0.479704	0.667592	0.59457	1.52856	1.12388	1.60569	2.44458	0.00381125	0.00863969
A0A8I6AI35	116 kDa U5 small nuclear ribonucleoprotein component OS=Rattus norvegicus OX=10116 GN=Eftud2 PE=1 SV=1	Eftud2	105.42	0.493336	0.572374	0.676366	1.32421	1.64704	1.28668	2.44417	0.00171732	0.00505717
P82995	Heat shock protein HSP 90-alpha OS=Rattus norvegicus OX=10116 GN=Hsp90aa1 PE=1 SV=3	Hsp90aa1	84.814	0.576474	0.592471	0.573404	1.24307	1.5146	1.49999	2.44363	0.000166074	0.00133245
A0A8I5ZQX8	Eukaryotic translation initiation factor 6 OS=Rattus norvegicus OX=10116 GN=Eif6 PE=1 SV=1	Eif6	26.426	0.537683	0.603041	0.602588	1.30447	1.46397	1.48825	2.44172	9.27061e-05	0.00103914
A0A140TAE0	Major vault protein OS=Rattus norvegicus OX=10116 GN=Mvp PE=1 SV=1	Mvp	96.823	0.5092	0.625277	0.609493	1.25654	1.7238	1.27568	2.44043	0.00188865	0.00536586
A0A8I6A364	Cysteine-rich protein 1 OS=Rattus norvegicus OX=10116 GN=Crip1 PE=1 SV=1	Crip1	13.513	0.487381	0.70644	0.552316	1.31654	1.54998	1.38734	2.43616	0.00164659	0.00495959
A0A8I6A3U2	U1 small nuclear ribonucleoprotein C OS=Rattus norvegicus OX=10116 GN=Snrpc-ps3 PE=3 SV=1	Snrpc-ps3	17.391	0.585639	0.486606	0.676141	1.03941	1.69883	1.51337	2.43174	0.00763052	0.0145568
Q66HG5	Transmembrane 9 superfamily member 2 OS=Rattus norvegicus OX=10116 GN=Tm9sf2 PE=2 SV=1	Tm9sf2	75.585	0.459683	0.540012	0.749747	1.29651	1.61167	1.34237	2.42966	0.00471745	0.0100935
A0A8I6GL39	Secretory carrier-associated membrane protein OS=Rattus norvegicus OX=10116 GN=Scamp2 PE=1 SV=1	Scamp2	41.311	0.494952	0.495187	0.760117	1.59082	1.4793	1.17962	2.42807	0.0059632	0.0120819
A0A8L2UKN3	Transmembrane emp24 domain-containing protein 9 OS=Rattus norvegicus OX=10116 GN=Tmed9 PE=1 SV=1	Tmed9	26.815	0.592543	0.54676	0.611842	1.41032	1.53965	1.29889	2.42633	0.000118211	0.00108046
A0A8L2R8P7	Kininogen-1 OS=Rattus norvegicus OX=10116 GN=Kng1 PE=4 SV=1	Kng1	48.443	0.628027	0.435789	0.691698	1.04644	1.05045	2.14759	2.4178	0.0386778	0.0563656
A0A8I6GAT6	protein-glutamine gamma-glutamyltransferase OS=Rattus norvegicus OX=10116 GN=Tgm2 PE=1 SV=1	Tgm2	76.805	0.597391	0.606015	0.554272	1.16764	1.14171	1.93297	2.41359	0.00811767	0.0153175
A0A8I5ZM99	Eukaryotic translation initiation factor 5B OS=Rattus norvegicus OX=10116 GN=Eif5b PE=1 SV=1	Eif5b	136.41	0.555386	0.580418	0.623132	1.5705	1.59914	1.07142	2.41115	0.00303318	0.00737802
A0A8L2QBI0	Reticulocalbin-2 OS=Rattus norvegicus OX=10116 GN=Rcn2 PE=1 SV=1	Rcn2	44.654	0.51843	0.640479	0.601737	1.33286	1.46244	1.44405	2.40784	0.000217482	0.00147143
D3ZVU7	Histone deacetylase 1 OS=Rattus norvegicus OX=10116 GN=Hdac1l PE=3 SV=3	Hdac1l	55.259	0.606596	0.520208	0.638232	1.48382	1.45849	1.29266	2.39937	0.00030951	0.00180188
A0A8I6AP57	Microtubule-actin cross-linking factor 1 OS=Rattus norvegicus OX=10116 GN=Macf1 PE=1 SV=1	Macf1	833.65	0.467709	0.667921	0.630698	1.39604	1.80457	1.03306	2.39688	0.0116683	0.0204582
P18418	Calreticulin OS=Rattus norvegicus OX=10116 GN=Calr PE=1 SV=1	Calr	47.995	0.529849	0.629072	0.610265	1.42255	1.41048	1.39779	2.39139	7.97519e-05	0.000977059
Q3B8Q2	Eukaryotic initiation factor 4A-III OS=Rattus norvegicus OX=10116 GN=Eif4a3 PE=1 SV=1	Eif4a3	46.84	0.584399	0.588541	0.598369	1.38897	1.43425	1.40548	2.38733	1.95495e-07	0.000146816
A0A8I5ZMP1	Coatomer subunit epsilon OS=Rattus norvegicus OX=10116 GN=Cope PE=1 SV=1	Cope	32.176	0.523698	0.582025	0.668561	1.46361	1.51237	1.24973	2.38165	0.000699893	0.00289332
P23514	Coatomer subunit beta OS=Rattus norvegicus OX=10116 GN=Copb1 PE=1 SV=1	Copb1	107.01	0.532263	0.631374	0.612662	1.29824	1.61164	1.31382	2.37781	0.000596286	0.00263295
A0A8I6AMD2	Intersectin 2 OS=Rattus norvegicus OX=10116 GN=Itsn2 PE=1 SV=1	Itsn2	188.68	0.510917	0.681544	0.590609	1.27943	1.39128	1.54622	2.36498	0.000969326	0.00350545
D3ZFH5	Inter-alpha-trypsin inhibitor heavy chain 2 OS=Rattus norvegicus OX=10116 GN=Itih2 PE=1 SV=4	Itih2	94.085	0.547045	0.621509	0.618237	1.47005	1.45684	1.28632	2.35797	0.000138627	0.00122963
Q6P9U8	Eukaryotic translation initiation factor 3 subunit H OS=Rattus norvegicus OX=10116 GN=Eif3h PE=1 SV=1	Eif3h	39.905	0.476123	0.652875	0.6595	1.47158	1.50483	1.2351	2.35477	0.00222435	0.00595234
Q66HD0	Endoplasmin OS=Rattus norvegicus OX=10116 GN=Hsp90b1 PE=1 SV=2	Hsp90b1	92.77	0.526812	0.617511	0.645352	1.35243	1.4585	1.39939	2.35256	0.000194045	0.00141588
A0A8I5ZV80	Transmembrane protein 43 OS=Rattus norvegicus OX=10116 GN=Tmem43 PE=1 SV=1	Tmem43	42.231	0.591236	0.699195	0.500127	1.42435	1.52499	1.2601	2.35091	0.00152283	0.00474543
Q71TY3	40S ribosomal protein S27 OS=Rattus norvegicus OX=10116 GN=Rps27 PE=1 SV=3	Rps27	9.461	0.593444	0.590757	0.607912	1.28119	1.38222	1.54448	2.348	0.000101915	0.00105128
A0A8I6AEE8	Epidermal growth factor receptor pathway substrate 15-like 1 OS=Rattus norvegicus OX=10116 GN=Eps15l1 PE=1 SV=1	Eps15l1	92.529	0.58942	0.414578	0.790264	1.35142	1.26958	1.58474	2.34399	0.0111905	0.0198209
Q32PX2	Aminoacyl tRNA synthase complex-interacting multifunctional protein 2 OS=Rattus norvegicus OX=10116 GN=Aimp2 PE=2 SV=1	Aimp2	35.442	0.581052	0.585454	0.628243	1.48615	1.52977	1.18933	2.34309	0.00053005	0.00245142
Q5M7V8	Thyroid hormone receptor-associated protein 3 OS=Rattus norvegicus OX=10116 GN=Thrap3 PE=1 SV=1	Thrap3	108.25	0.505142	0.538536	0.753672	1.42595	1.41926	1.35744	2.33825	0.00229306	0.00606875
A0A8I5ZY58	Ribosomal protein L15 OS=Rattus norvegicus OX=10116 GN=LOC100362479 PE=3 SV=1	LOC100362479	24.176	0.5983	0.576546	0.626563	1.40251	1.28055	1.51553	2.33073	9.99049e-05	0.00105128
A0A0G2JUE7	asparagine--tRNA ligase OS=Rattus norvegicus OX=10116 GN=Nars1 PE=1 SV=1	Nars1	63.193	0.63579	0.579857	0.588276	1.25702	1.51843	1.42063	2.32608	0.000173242	0.00133669
A0A8L2Q1H7	Carboxypeptidase OS=Rattus norvegicus OX=10116 GN=Scpep1 PE=1 SV=1	Scpep1	49.607	0.525534	0.462286	0.817953	1.74172	1.30044	1.15206	2.32267	0.0154804	0.0259698
D3ZFA8	40S ribosomal protein S17 OS=Rattus norvegicus OX=10116 GN=LOC100362366 PE=3 SV=1	LOC100362366	15.468	0.629954	0.609368	0.567281	1.33008	1.48971	1.37361	2.32115	5.13089e-05	0.000859227
F1LND7	RUN and SH3 domain-containing 1 OS=Rattus norvegicus OX=10116 GN=Fdps PE=3 SV=4	Fdps	48.35	0.553988	0.546193	0.707369	1.30964	1.47269	1.41012	2.31941	0.000729314	0.00296062
A0A0U1RVI9	40S ribosomal protein S2 OS=Rattus norvegicus OX=10116 GN=Rps2-ps6 PE=3 SV=2	Rps2-ps6	28.034	0.597089	0.609157	0.604045	1.31055	1.42518	1.45398	2.31438	1.31634e-05	0.000708635
P04785	Protein disulfide-isomerase OS=Rattus norvegicus OX=10116 GN=P4hb PE=1 SV=2	P4hb	56.951	0.546194	0.633913	0.63284	1.26073	1.45456	1.47176	2.30953	0.000281615	0.00170102
Q5U318	Astrocytic phosphoprotein PEA-15 OS=Rattus norvegicus OX=10116 GN=Pea15 PE=1 SV=1	Pea15	15.04	0.487043	0.573563	0.752653	1.27857	1.38515	1.52302	2.30896	0.00339094	0.00795812
Q5PQW8	Guanylate binding protein 2 OS=Rattus norvegicus OX=10116 GN=Gbp2 PE=1 SV=1	Gbp2	67.355	0.542578	0.729346	0.541761	1.49231	1.37397	1.32004	2.30818	0.0013047	0.00426015
A0A0G2K9V6	threonine--tRNA ligase OS=Rattus norvegicus OX=10116 GN=Tars1 PE=1 SV=1	Tars1	83.388	0.54	0.5752	0.698886	1.33114	1.51403	1.34074	2.30745	0.000675401	0.00283367
X1WI37	40S ribosomal protein S4 OS=Rattus norvegicus OX=10116 GN=Rps4x PE=1 SV=2	Rps4x	27.504	0.599499	0.554316	0.660949	1.38368	1.36362	1.43794	2.30621	9.55933e-05	0.00105128
A0A8I6A236	Nucleolin OS=Rattus norvegicus OX=10116 GN=Ncl PE=1 SV=1	Ncl	76.083	0.569763	0.622093	0.623026	1.27877	1.54914	1.35721	2.306	0.000199942	0.00142373
A0A8I5ZLX1	60S ribosomal protein L22 OS=Rattus norvegicus OX=10116 GN=Rpl22 PE=1 SV=1	Rpl22	14.36	0.537933	0.67566	0.602372	1.37712	1.44593	1.36098	2.30403	0.00025363	0.0016142
D3ZD11	Signal peptidase complex subunit 2 OS=Rattus norvegicus OX=10116 GN=Spcs2 PE=1 SV=1	Spcs2	24.973	0.537571	0.666643	0.614968	1.51254	1.43742	1.23086	2.29819	0.000703504	0.00290292
G3V9R2	Complement factor H OS=Rattus norvegicus OX=10116 GN=Cfh PE=1 SV=1	Cfh	140.23	0.51379	0.690822	0.615191	1.24596	1.36347	1.57076	2.29706	0.00158593	0.00485475
P37397	Calponin-3 OS=Rattus norvegicus OX=10116 GN=Cnn3 PE=1 SV=1	Cnn3	36.434	0.440087	0.764449	0.616648	1.23861	1.43536	1.50485	2.29456	0.00758444	0.0145225
A0A0G2K583	S-methyl-5'-thioadenosine phosphorylase OS=Rattus norvegicus OX=10116 GN=Mtap PE=1 SV=1	Mtap	31.089	0.464671	0.806212	0.551283	1.72695	1.44787	1.00302	2.29278	0.0218646	0.0346177
Q91V33	KH domain-containing, RNA-binding, signal transduction-associated protein 1 OS=Rattus norvegicus OX=10116 GN=Khdrbs1 PE=1 SV=1	Khdrbs1	48.315	0.604228	0.593959	0.625294	1.39579	1.36902	1.4117	2.29041	1.208e-06	0.000384774
D3ZU13	Eukaryotic translation initiation factor 4 gamma 1 OS=Rattus norvegicus OX=10116 GN=Eif4g1 PE=1 SV=1	Eif4g1	175.7	0.593119	0.603207	0.631261	1.34283	1.41852	1.41107	2.28302	5.4484e-06	0.000708068
Q5U2Q7	Eukaryotic peptide chain release factor subunit 1 OS=Rattus norvegicus OX=10116 GN=Etf1 PE=2 SV=3	Etf1	49.03	0.595237	0.591714	0.641995	1.27049	1.48336	1.4172	2.28058	9.98437e-05	0.00105128
B5DEN5	Elongation factor 1-beta OS=Rattus norvegicus OX=10116 GN=Eef1b2 PE=1 SV=1	Eef1b2	24.675	0.577619	0.608627	0.643643	1.30645	1.58231	1.28135	2.27889	0.000381603	0.00204657
Q9ER30	Kelch-like protein 41 OS=Rattus norvegicus OX=10116 GN=Klhl41 PE=1 SV=1	Klhl41	68.212	0.600552	0.660929	0.572264	1.34288	1.50022	1.32316	2.27199	0.000144549	0.00125314
B2RZB7	Small nuclear ribonucleoprotein Sm D1 OS=Rattus norvegicus OX=10116 GN=Snrpd1 PE=1 SV=1	Snrpd1	13.281	0.645235	0.621164	0.568429	1.37136	1.55623	1.23758	2.27006	0.000428351	0.0021785
D4A781	Importin 5 OS=Rattus norvegicus OX=10116 GN=Ipo5 PE=1 SV=1	Ipo5	123.7	0.612152	0.623388	0.601163	1.44546	1.50392	1.21391	2.26672	0.000257562	0.00162545
A0A8I6G718	Phosphatidylinositol-binding clathrin assembly protein OS=Rattus norvegicus OX=10116 GN=Picalm PE=1 SV=1	Picalm	59.919	0.575242	0.626361	0.639238	1.32236	1.37633	1.46047	2.25938	4.69396e-05	0.000833731
A0A8I5ZT72	Cofilin-1 OS=Rattus norvegicus OX=10116 GN=Cfl1 PE=1 SV=1	Cfl1	18.832	0.595465	0.64128	0.604915	1.35894	1.43434	1.36505	2.25793	8.81484e-06	0.000708068
A0A8I6A7G7	Integrin subunit alpha 5 OS=Rattus norvegicus OX=10116 GN=Itga5 PE=1 SV=1	Itga5	114.1	0.656135	0.48193	0.70465	1.47545	1.35379	1.32805	2.25607	0.0024108	0.00621456
A0A8I6GMG5	Secretion-associated, Ras-related GTPase 1A OS=Rattus norvegicus OX=10116 GN=Sar1a PE=1 SV=1	Sar1a	22.722	0.51924	0.651093	0.675178	1.34478	1.55843	1.25128	2.25113	0.00146714	0.00461658
P50475	Alanine--tRNA ligase, cytoplasmic OS=Rattus norvegicus OX=10116 GN=Aars1 PE=1 SV=3	Aars1	106.79	0.601899	0.567846	0.677278	1.26026	1.48911	1.4036	2.24847	0.000339969	0.0019245
A0A8I6AUS8	Dihydropyrimidinase-like 3, isoform CRA_b OS=Rattus norvegicus OX=10116 GN=Dpysl3 PE=1 SV=1	Dpysl3	61.78	0.37303	0.788213	0.68681	1.43169	1.44531	1.27494	2.24666	0.021385	0.0340257
D3ZM69	Erythrocyte membrane protein band 4.1-like 2 OS=Rattus norvegicus OX=10116 GN=Epb41l2 PE=1 SV=2	Epb41l2	110.71	0.520838	0.6588	0.672755	1.37382	1.36021	1.41357	2.23905	0.000606165	0.00264233
Q5XFX0	Transgelin-2 OS=Rattus norvegicus OX=10116 GN=Tagln2 PE=1 SV=1	Tagln2	22.393	0.568158	0.633676	0.651128	1.37916	1.46561	1.30227	2.23806	0.0001159	0.00106581
A0A8L2Q5A3	40S ribosomal protein S7 OS=Rattus norvegicus OX=10116 GN=Rps7 PE=3 SV=1	Rps7	20.036	0.581688	0.565708	0.713337	1.84361	1.61515	0.68051	2.22454	0.088742	0.115436
P62909	40S ribosomal protein S3 OS=Rattus norvegicus OX=10116 GN=Rps3 PE=1 SV=1	Rps3	26.674	0.62212	0.605088	0.633566	1.2787	1.34826	1.51226	2.22447	9.99868e-05	0.00105128
P14480	Fibrinogen beta chain OS=Rattus norvegicus OX=10116 GN=Fgb PE=1 SV=4	Fgb	54.235	0.570469	0.578137	0.713597	1.43632	1.26657	1.4349	2.22199	0.00066165	0.00280734
A0A8I6GC12	Secretory carrier-associated membrane protein OS=Rattus norvegicus OX=10116 GN=Clk2 PE=1 SV=1	Clk2	34.426	0.45056	0.541935	0.872045	1.80687	1.53632	0.792272	2.21795	0.0716984	0.0957537
A0A8L2Q2R9	Serine/arginine-rich-splicing factor 5 OS=Rattus norvegicus OX=10116 GN=Srsf5 PE=1 SV=1	Srsf5	30.978	0.757817	0.56722	0.540389	1.2594	1.38005	1.49513	2.21642	0.00231155	0.00606875
D3ZQM0	Splicing factor 3A subunit 1 OS=Rattus norvegicus OX=10116 GN=Sf3a1 PE=1 SV=1	Sf3a1	88.587	0.463252	0.923244	0.479366	1.29788	1.69003	1.14622	2.21567	0.0294663	0.0444957
A0A8L2Q6G3	Poly(U)-binding-splicing factor PUF60 OS=Rattus norvegicus OX=10116 GN=Puf60 PE=1 SV=1	Puf60	58.596	0.559965	0.590904	0.71724	1.11886	1.34084	1.6722	2.2118	0.00474189	0.0101206
B2RZ27	SH3 domain-binding glutamic acid-rich-like protein 3 OS=Rattus norvegicus OX=10116 GN=Sh3bgrl3 PE=1 SV=1	Sh3bgrl3	10.477	0.574903	0.60266	0.691175	1.38417	1.4645	1.28259	2.21072	0.000293947	0.00173367
A0A8I6A5J4	Emerin OS=Rattus norvegicus OX=10116 GN=Emd PE=1 SV=1	Emd	18.484	0.520489	0.639945	0.708744	1.31534	1.41861	1.39687	2.20997	0.00102969	0.0036419
A0A8L2QIX3	Protein transport protein Sec31A OS=Rattus norvegicus OX=10116 GN=Sec31a PE=1 SV=1	Sec31a	120.91	0.598747	0.635773	0.636676	1.23216	1.42965	1.46699	2.2065	0.000169231	0.00133245
A0A0G2JZG7	serine--tRNA ligase OS=Rattus norvegicus OX=10116 GN=Sars1 PE=1 SV=1	Sars1	61.362	0.562964	0.630034	0.680096	1.25873	1.3287	1.53948	2.20326	0.000634544	0.0027231
A0A8L2UI00	Proliferation-associated protein 2G4 OS=Rattus norvegicus OX=10116 GN=Pa2g4 PE=1 SV=1	Pa2g4	42.983	0.585417	0.634969	0.65302	1.38589	1.36591	1.3748	2.20272	1.8074e-05	0.000738653
Q66H80	Coatomer subunit delta OS=Rattus norvegicus OX=10116 GN=Arcn1 PE=2 SV=1	Arcn1	57.199	0.574439	0.615602	0.684429	1.32188	1.4665	1.33715	2.20091	0.00019975	0.00142373
A0A8I6GKK4	Thioredoxin domain-containing protein 12 OS=Rattus norvegicus OX=10116 GN=Txndc12 PE=1 SV=1	Txndc12	19.744	0.609385	0.640862	0.628917	1.14797	1.502	1.47087	2.19291	0.000885646	0.00333672
F1MA18	Y-box-binding protein 3 OS=Rattus norvegicus OX=10116 GN=Ybx3 PE=1 SV=2	Ybx3	48.967	0.568713	0.58441	0.726365	1.4897	1.21509	1.41572	2.19236	0.00133798	0.00434508
A0A8L2QFB5	UBX domain-containing protein 1 OS=Rattus norvegicus OX=10116 GN=Ubxn1 PE=1 SV=1	Ubxn1	39.871	0.252638	0.622539	1.00433	1.20521	1.35032	1.56496	2.19232	0.0874996	0.114084
Q9EST6	Acidic leucine-rich nuclear phosphoprotein 32 family member B OS=Rattus norvegicus OX=10116 GN=Anp32b PE=1 SV=1	Anp32b	31.06	0.643469	0.598849	0.640498	1.29728	1.40738	1.41252	2.18672	2.71644e-05	0.000738653
Q05982	Nucleoside diphosphate kinase A OS=Rattus norvegicus OX=10116 GN=Nme1 PE=1 SV=1	Nme1	17.193	0.574835	0.639361	0.673498	1.42814	1.46896	1.2152	2.17848	0.000495653	0.00237778
A0A8I6AEM1	Ribosomal protein OS=Rattus norvegicus OX=10116 GN=Rpl10a PE=3 SV=1	Rpl10a	21.636	0.625462	0.59896	0.663306	1.28564	1.43167	1.39496	2.17842	5.928e-05	0.000882641
D3Z831	Protein NDRG4 OS=Rattus norvegicus OX=10116 GN=Ndrg4 PE=1 SV=1	Ndrg4	42.965	0.67816	0.488504	0.723752	1.4228	1.04188	1.64491	2.1739	0.0130592	0.0224942
A0A8I6ANH1	NADH dehydrogenase [ubiquinone] flavoprotein 3, mitochondrial OS=Rattus norvegicus OX=10116 GN=Ndufv3 PE=1 SV=1	Ndufv3	46.088	0.483328	1.00593	0.403733	1.24873	1.32318	1.53509	2.16958	0.0405921	0.0589266
A0A8L2QTG3	Kinesin light chain OS=Rattus norvegicus OX=10116 GN=Klc1 PE=1 SV=1	Klc1	62.63	0.558493	0.635785	0.699338	1.29973	1.36557	1.44108	2.16854	0.00040991	0.00210851
Q9Z2J4	Nexilin OS=Rattus norvegicus OX=10116 GN=Nexn PE=1 SV=1	Nexn	78.392	0.607095	0.70306	0.584745	1.26146	1.12267	1.72096	2.16639	0.00549992	0.0113786
Q64361	Latexin OS=Rattus norvegicus OX=10116 GN=Lxn PE=1 SV=1	Lxn	25.58	0.499264	0.645368	0.752338	1.36203	1.34294	1.39805	2.16294	0.00283472	0.00702599
Q5PQM2	Kinesin light chain 4 OS=Rattus norvegicus OX=10116 GN=Klc4 PE=1 SV=1	Klc4	68.963	0.498627	0.58521	0.815342	1.28512	1.61972	1.19598	2.15926	0.0102683	0.0185373
A0A0H2UHS7	60S ribosomal protein L18 OS=Rattus norvegicus OX=10116 GN=Rpl18 PE=1 SV=2	Rpl18	21.401	0.660734	0.576104	0.663057	1.25494	1.37977	1.46539	2.15807	0.000285523	0.00171219
G3V811	protein-glutamine gamma-glutamyltransferase OS=Rattus norvegicus OX=10116 GN=F13a1 PE=1 SV=1	F13a1	83.053	0.552055	0.595795	0.75396	1.28861	1.46784	1.34174	2.15489	0.00157225	0.00483257
A0A8I6ARH8	60S ribosomal protein L5 OS=Rattus norvegicus OX=10116 GN=Rpl5 PE=1 SV=1	Rpl5	39.968	0.610599	0.658403	0.634602	1.31365	1.35918	1.42356	2.15192	1.77463e-05	0.000738653
Q4QRB4	Tubulin beta-3 chain OS=Rattus norvegicus OX=10116 GN=Tubb3 PE=1 SV=1	Tubb3	50.418	0.408648	0.817078	0.680031	1.49409	1.2697	1.33046	2.14835	0.0195693	0.0316054
A0A8I6AMG2	Biglycan OS=Rattus norvegicus OX=10116 GN=Bgn PE=1 SV=1	Bgn	43.374	0.541456	0.719676	0.646726	1.4463	1.39995	1.24589	2.14489	0.00124935	0.0041428
A0A8I5ZSU6	Coronin OS=Rattus norvegicus OX=10116 GN=Coro1b PE=1 SV=1	Coro1b	53.347	0.566726	0.619411	0.721848	1.30335	1.36149	1.42717	2.14468	0.000523969	0.00244974
A0A8L2UN13	Prolyl endopeptidase OS=Rattus norvegicus OX=10116 GN=Prepl PE=3 SV=1	Prepl	79.293	0.61322	0.817397	0.477439	1.43659	1.22818	1.42718	2.14456	0.00867042	0.0161977
D4A511	Signal recognition particle 9 kDa protein OS=Rattus norvegicus OX=10116 GN=Srp9 PE=1 SV=1	Srp9	10.137	0.547018	0.68324	0.680632	1.26581	1.42946	1.39384	2.1399	0.000746576	0.0029994
A0A8I5ZZ34	Nuclear pore complex protein Nup93 OS=Rattus norvegicus OX=10116 GN=Nup93 PE=1 SV=1	Nup93	90.869	0.590734	0.645159	0.678898	1.31793	1.32986	1.43742	2.1335	0.000102327	0.00105128
A0A8I6A3L7	ATP-binding cassette sub-family F member 1 OS=Rattus norvegicus OX=10116 GN=Abcf1 PE=1 SV=1	Abcf1	92.176	0.599892	0.628647	0.687172	1.26549	1.30975	1.50904	2.132	0.000351962	0.00196965
Q68FR6	Elongation factor 1-gamma OS=Rattus norvegicus OX=10116 GN=Eef1g PE=2 SV=3	Eef1g	50.06	0.605552	0.642166	0.672908	1.21272	1.49066	1.376	2.12398	0.000369264	0.00200243
E9PU28	Inosine-5'-monophosphate dehydrogenase 2 OS=Rattus norvegicus OX=10116 GN=Impdh2 PE=1 SV=1	Impdh2	55.814	0.609006	0.631954	0.680378	1.48527	1.24428	1.34911	2.12282	0.000244374	0.00156859
P50463	Cysteine and glycine-rich protein 3 OS=Rattus norvegicus OX=10116 GN=Csrp3 PE=1 SV=1	Csrp3	20.803	0.697553	0.566049	0.662101	1.10773	1.35423	1.61234	2.11575	0.00408249	0.00906733
P11598	Protein disulfide-isomerase A3 OS=Rattus norvegicus OX=10116 GN=Pdia3 PE=1 SV=2	Pdia3	56.623	0.592801	0.67613	0.660975	1.33573	1.41651	1.31786	2.10896	8.58131e-05	0.000996582
Q5FVQ4	Malectin OS=Rattus norvegicus OX=10116 GN=Mlec PE=2 SV=1	Mlec	32.418	0.565252	0.58926	0.776847	1.19883	1.46304	1.40677	2.10662	0.00300876	0.00734109
A0A0G2K588	Latent-transforming growth factor beta-binding protein 4 OS=Rattus norvegicus OX=10116 GN=Ltbp4 PE=1 SV=2	Ltbp4	162.59	0.541956	0.683229	0.709635	1.30997	1.37123	1.38399	2.10106	0.000954549	0.00347644
F7EZK6	Galactokinase 1 OS=Rattus norvegicus OX=10116 GN=Galk1 PE=1 SV=1	Galk1	42.36	0.671461	0.509278	0.756722	1.45532	1.49166	1.11556	2.09684	0.00759543	0.0145267
A0A0G2KB55	SUMO-conjugating enzyme UBC9 OS=Rattus norvegicus OX=10116 GN=Ube2i PE=1 SV=2	Ube2i	25.373	0.619035	0.568327	0.752326	1.37721	1.48408	1.19903	2.09328	0.00203397	0.00563365
P21533	60S ribosomal protein L6 OS=Rattus norvegicus OX=10116 GN=Rpl6 PE=1 SV=5	Rpl6	33.561	0.657033	0.615781	0.669965	1.23334	1.35583	1.46805	2.08836	0.000201201	0.00142501
A0A8I6B635	Glycylpeptide N-tetradecanoyltransferase OS=Rattus norvegicus OX=10116 GN=Nmt1 PE=1 SV=1	Nmt1	56.01	0.771628	0.541011	0.630515	1.25972	1.5299	1.26723	2.08776	0.00357471	0.00824343
Q32KJ6	N-acetylgalactosamine-6-sulfatase OS=Rattus norvegicus OX=10116 GN=Galns PE=1 SV=1	Galns	58.302	0.657511	0.842598	0.444208	1.22395	1.74402	1.08772	2.08592	0.0330812	0.0493263
A0A8I6APN3	protein disulfide-isomerase OS=Rattus norvegicus OX=10116 GN=Txndc5 PE=1 SV=1	Txndc5	38.436	0.578693	0.624688	0.741372	1.33635	1.4744	1.2445	2.08522	0.00111623	0.00384685
E9PT66	Splicing factor 3b, subunit 3 OS=Rattus norvegicus OX=10116 GN=Sf3b3 PE=1 SV=2	Sf3b3	135.55	0.55999	0.595833	0.789338	1.40563	1.51059	1.13862	2.08458	0.0054858	0.0113703
A0A0G2K6J5	Myosin light polypeptide 6 OS=Rattus norvegicus OX=10116 GN=Myl6 PE=1 SV=2	Myl6	16.93	0.582292	0.707349	0.656057	1.24412	1.40472	1.40546	2.08373	0.00045476	0.00226661
Q6AXW2	RCG25684, isoform CRA_a OS=Rattus norvegicus OX=10116 GN=Tmod3 PE=1 SV=1	Tmod3	39.471	0.6127	0.710931	0.626973	1.43552	1.26606	1.34782	2.07597	0.000239388	0.00154539
A0A8I6AFJ0	Cell surface glycoprotein MUC18 OS=Rattus norvegicus OX=10116 GN=Mcam PE=1 SV=1	Mcam	68.098	0.498644	0.712055	0.739927	1.24498	1.42006	1.38434	2.07594	0.00487152	0.0103154
C0JPT7	Filamin A OS=Rattus norvegicus OX=10116 GN=Flna PE=1 SV=1	Flna	280.49	0.457459	0.734023	0.759193	1.36985	1.38332	1.29616	2.07586	0.0101627	0.0183761
D4A5K6	CAAX prenyl protease OS=Rattus norvegicus OX=10116 GN=Zmpste24 PE=1 SV=1	Zmpste24	54.847	0.588866	0.668205	0.695165	1.70995	1.01226	1.32555	2.0734	0.0112742	0.0199065
O08557	N(G),N(G)-dimethylarginine dimethylaminohydrolase 1 OS=Rattus norvegicus OX=10116 GN=Ddah1 PE=1 SV=3	Ddah1	31.426	0.661573	0.713179	0.577711	0.604667	2.00613	1.43674	2.07304	0.163316	0.197823
P02680	Fibrinogen gamma chain OS=Rattus norvegicus OX=10116 GN=Fgg PE=1 SV=3	Fgg	50.632	0.582577	0.610308	0.759975	1.38751	1.22647	1.43316	2.07242	0.00149837	0.00468866
Q4KLK7	NOP56 ribonucleoprotein OS=Rattus norvegicus OX=10116 GN=Nop56 PE=1 SV=1	Nop56	65.399	0.658717	0.576571	0.718451	1.39135	1.3381	1.31681	2.07103	0.000376998	0.00202715
A0A8I6GCD8	V-type proton ATPase subunit C OS=Rattus norvegicus OX=10116 GN=Atp6v1c1 PE=1 SV=1	Atp6v1c1	40.257	0.698809	0.577348	0.67777	1.23683	1.43677	1.37248	2.07074	0.000593331	0.00263295
Q8R3Z7	EH-domain-containing 4 OS=Rattus norvegicus OX=10116 GN=Ehd4 PE=1 SV=1	Ehd4	61.467	0.658286	0.666894	0.629565	0.994685	1.43889	1.61168	2.06945	0.00852288	0.0159441
P27008	Poly [ADP-ribose] polymerase 1 OS=Rattus norvegicus OX=10116 GN=Parp1 PE=1 SV=4	Parp1	112.66	0.587666	0.567206	0.800351	1.57519	1.20977	1.25981	2.0687	0.00585911	0.0119354
P55770	NHP2-like protein 1 OS=Rattus norvegicus OX=10116 GN=Snu13 PE=2 SV=4	Snu13	14.173	0.528913	0.525621	0.900775	1.43399	1.46652	1.14418	2.06857	0.0181282	0.0295963
Q6IN22	Cathepsin B OS=Rattus norvegicus OX=10116 GN=Ctsb PE=1 SV=1	Ctsb	37.544	0.608875	0.665386	0.681395	1.42091	1.40216	1.22127	2.06803	0.000256238	0.00162196
A0A8I6AM85	60S ribosomal protein L18a OS=Rattus norvegicus OX=10116 GN=Rpl18a PE=1 SV=1	Rpl18a	26.355	0.620803	0.676231	0.662946	1.37252	1.3271	1.34039	2.06125	1.27467e-05	0.000708635
P05765	40S ribosomal protein S21 OS=Rattus norvegicus OX=10116 GN=Rps21 PE=1 SV=1	Rps21	9.1272	0.617794	0.687352	0.655982	1.32655	1.34648	1.36584	2.05946	2.27073e-05	0.000738653
A0A8I6ADC3	Large proline-rich protein BAG6 OS=Rattus norvegicus OX=10116 GN=Bag6 PE=1 SV=1	Bag6	123.66	0.630591	0.617009	0.713873	1.33308	1.37893	1.32652	2.05893	0.000103729	0.00105128
A0A8I5ZXF4	Heat shock protein 105 kDa OS=Rattus norvegicus OX=10116 GN=Hsph1 PE=1 SV=1	Hsph1	91.669	0.513691	0.780123	0.668235	1.52183	1.30751	1.20861	2.05803	0.00631122	0.0125945
A0A8I6ACZ0	RNA helicase OS=Rattus norvegicus OX=10116 GN=Ddx3x PE=1 SV=1	Ddx3x	67.766	0.698354	0.643529	0.62162	1.33446	1.31939	1.38265	2.05576	4.19763e-05	0.000808312
A0A0H2UHG7	40S ribosomal protein S20 OS=Rattus norvegicus OX=10116 GN=Rps20 PE=3 SV=1	Rps20	13.241	0.641006	0.635678	0.687795	1.35355	1.33072	1.35125	2.05424	9.43918e-06	0.000708068
A0A8L2RAM6	Heat shock 70 kDa protein 1B OS=Rattus norvegicus OX=10116 GN=Hspa1b PE=3 SV=1	Hspa1b	74.718	0.638989	0.778454	0.550082	1.19099	1.40228	1.4392	2.04952	0.00342913	0.00802267
A0A0G2JU89	E3 ubiquitin-protein ligase UBR4 OS=Rattus norvegicus OX=10116 GN=Ubr4 PE=1 SV=2	Ubr4	573.89	0.593293	0.583454	0.793648	1.44309	1.31601	1.27051	2.04508	0.00247366	0.00631877
A0A8I6A5L4	Fibrinogen alpha chain OS=Rattus norvegicus OX=10116 GN=Fga PE=1 SV=1	Fga	86.074	0.598079	0.615938	0.758516	1.34795	1.25722	1.4223	2.04177	0.000975583	0.00351678
A0A8I6AG38	Striatin OS=Rattus norvegicus OX=10116 GN=Strn PE=1 SV=1	Strn	89.407	0.550137	0.646331	0.777579	1.36819	1.48272	1.17504	2.03944	0.00404283	0.0090094
Q99068	Alpha-2-macroglobulin receptor-associated protein OS=Rattus norvegicus OX=10116 GN=Lrpap1 PE=1 SV=2	Lrpap1	42.031	0.527223	0.825697	0.621277	1.13899	1.64269	1.24412	2.03921	0.0138232	0.0236294
D3ZL24	Calpastatin OS=Rattus norvegicus OX=10116 GN=Cast PE=1 SV=2	Cast	70.556	0.613978	0.454696	0.909298	1.33501	1.14457	1.54245	2.03341	0.0272378	0.0416611
A0A0G2K850	EWS RNA-binding protein 1 OS=Rattus norvegicus OX=10116 GN=Ewsr1 PE=1 SV=2	Ewsr1	64.839	0.594663	0.543125	0.840357	1.2619	1.43067	1.32928	2.03315	0.00621624	0.012427
D3ZUN5	GDP-fucose protein O-fucosyltransferase 2 OS=Rattus norvegicus OX=10116 GN=Pofut2 PE=3 SV=2	Pofut2	51.287	0.439143	0.772575	0.768308	1.1719	1.33317	1.51491	2.03026	0.0217861	0.0345176
A0A8L2Q4Y0	Transcription elongation factor OS=Rattus norvegicus OX=10116 GN=Tcea1 PE=1 SV=1	Tcea1	34.018	0.62101	0.556274	0.807352	1.21406	1.47843	1.32288	2.02323	0.00455985	0.00986872
Q63525	Nuclear migration protein nudC OS=Rattus norvegicus OX=10116 GN=Nudc PE=1 SV=1	Nudc	38.412	0.660165	0.668563	0.656661	1.30461	1.35204	1.35796	2.02208	8.75625e-07	0.000328797
A0A8I6AMP1	V-type proton ATPase subunit OS=Rattus norvegicus OX=10116 GN=Atp6v0d1 PE=1 SV=1	Atp6v0d1	44.14	0.592335	0.663344	0.72979	1.20756	1.53767	1.2693	2.02196	0.00180152	0.00517708
G3V9N8	AP complex subunit beta OS=Rattus norvegicus OX=10116 GN=Ap1b1 PE=1 SV=4	Ap1b1	103.82	0.543424	0.738882	0.703407	1.26051	1.40708	1.3467	2.02158	0.00209943	0.00575428
Q3ZAV2	Y-box-binding protein 1 OS=Rattus norvegicus OX=10116 GN=Ybx1 PE=2 SV=1	Ybx1	36.2	0.597693	0.652792	0.736335	1.31426	1.24231	1.45661	2.0199	0.000765643	0.00302631
A0A8I5ZVT0	Translationally-controlled tumor protein OS=Rattus norvegicus OX=10116 GN=Tpt1 PE=1 SV=1	Tpt1	19.864	0.61371	0.68339	0.691364	1.46002	1.25571	1.29581	2.01741	0.000297937	0.00175105
P52944	PDZ and LIM domain protein 1 OS=Rattus norvegicus OX=10116 GN=Pdlim1 PE=1 SV=4	Pdlim1	35.584	0.537029	0.702883	0.748915	1.33026	1.30762	1.37329	2.01685	0.00230074	0.00606875
A0A8L2PZ29	AH receptor-interacting protein OS=Rattus norvegicus OX=10116 GN=Aip PE=1 SV=1	Aip	34.615	0.570527	0.631784	0.788959	1.33124	1.25447	1.42302	2.01315	0.00229878	0.00606875
Q27W01	RNA-binding protein 8A OS=Rattus norvegicus OX=10116 GN=Rbm8a PE=1 SV=1	Rbm8a	19.889	0.588086	0.746123	0.657741	1.14899	1.45156	1.4075	2.01212	0.00225043	0.00598608
A0A8I6AFD1	60S ribosomal protein L12 OS=Rattus norvegicus OX=10116 GN=Rpl12 PE=3 SV=1	Rpl12	17.046	0.649961	0.654807	0.688534	1.27943	1.38362	1.34365	2.01008	1.80259e-05	0.000738653
A0A8I5ZV68	Splicing factor 3a, subunit 3 OS=Rattus norvegicus OX=10116 GN=Sf3a3 PE=1 SV=1	Sf3a3	57.873	0.679704	0.584317	0.730674	1.39148	1.42132	1.19251	2.00798	0.00125038	0.0041428
P62914	60S ribosomal protein L11 OS=Rattus norvegicus OX=10116 GN=Rpl11 PE=1 SV=2	Rpl11	20.252	0.630501	0.653481	0.71175	1.36461	1.26966	1.37	2.00642	8.97814e-05	0.00102679
A0A8L2QF28	Eukaryotic translation initiation factor 3 subunit G OS=Rattus norvegicus OX=10116 GN=Eif3g PE=1 SV=1	Eif3g	34.498	0.618687	0.722801	0.655236	1.20015	1.37538	1.42775	2.00492	0.000565928	0.00253991
A0A8I6AKJ4	Small nuclear ribonucleoprotein Sm D3 OS=Rattus norvegicus OX=10116 GN=Snrpd3 PE=1 SV=1	Snrpd3	12.822	0.72278	0.435968	0.8387	1.35125	1.4235	1.2278	2.00383	0.0227253	0.0357044
G3V7G0	Dynein light intermediate chain OS=Rattus norvegicus OX=10116 GN=Dync1li1 PE=1 SV=1	Dync1li1	56.67	0.607892	0.684917	0.707049	1.18256	1.31842	1.49916	2.00021	0.00111666	0.00384685
A0A8I6AL56	YTH N(6)-methyladenosine RNA-binding protein 1 OS=Rattus norvegicus OX=10116 GN=Ythdf1 PE=1 SV=1	Ythdf1	60.251	0.784268	0.675209	0.542423	1.21909	1.46339	1.31562	1.99715	0.0042272	0.00930067
D4A054	RAN-binding protein 2 OS=Rattus norvegicus OX=10116 GN=Ranbp2 PE=1 SV=3	Ranbp2	341.58	0.783724	0.421068	0.79992	1.5848	1.3427	1.06779	1.99295	0.0401909	0.0583818
A0A8L2R221	Translocon-associated protein subunit delta OS=Rattus norvegicus OX=10116 GN=Ssr4 PE=1 SV=1	Ssr4	18.908	0.642343	0.688517	0.675986	1.33888	1.41717	1.2371	1.98977	0.000103154	0.00105128
A0A8I6GJ08	Eukaryotic translation initiation factor 3 subunit A OS=Rattus norvegicus OX=10116 GN=Eif3a PE=1 SV=1	Eif3a	149.35	0.640995	0.675981	0.691122	1.27585	1.37187	1.34418	1.9879	2.4777e-05	0.000738653
A0A8I6GLG1	CUGBP Elav-like family member 2 OS=Rattus norvegicus OX=10116 GN=Celf2 PE=1 SV=1	Celf2	50.005	0.756973	0.641868	0.610566	1.36393	1.45769	1.16897	1.98596	0.00173717	0.00507643
A0A8I6ABV8	Dolichyl-diphosphooligosaccharide--protein glycosyltransferase subunit 2 OS=Rattus norvegicus OX=10116 GN=Rpn2 PE=1 SV=1	Rpn2	67.546	0.659777	0.603748	0.745958	1.39843	1.38975	1.20234	1.98584	0.000947275	0.00346608
A0A8J8YF53	Heterogeneous nuclear ribonucleoprotein A1 OS=Rattus norvegicus OX=10116 GN=Hnrnpa1 PE=1 SV=1	Hnrnpa1	37.592	0.660666	0.685048	0.66416	1.31388	1.36008	1.31617	1.98526	1.74593e-06	0.000393357
D4A746	GDP-mannose pyrophosphorylase B OS=Rattus norvegicus OX=10116 GN=Gmppb PE=3 SV=2	Gmppb	37.311	0.591768	0.670369	0.748586	1.38472	1.38426	1.22031	1.984	0.000999082	0.0035616
A0A8I5ZZC0	Poly(rC)-binding protein 2 OS=Rattus norvegicus OX=10116 GN=Pcbp2 PE=1 SV=1	Pcbp2	33.299	0.647166	0.668504	0.697577	1.31798	1.36215	1.30662	1.98026	1.08964e-05	0.000708068
A0A8L2Q8F1	Myotrophin OS=Rattus norvegicus OX=10116 GN=Mtpn PE=1 SV=1	Mtpn	12.562	0.67011	0.652503	0.692294	1.28014	1.43877	1.26618	1.9778	0.000104993	0.00105128
P55159	Serum paraoxonase/arylesterase 1 OS=Rattus norvegicus OX=10116 GN=Pon1 PE=1 SV=3	Pon1	39.358	0.555736	0.697094	0.764038	1.26175	1.45971	1.26167	1.97491	0.00295961	0.00723996
E9PSZ5	HECT-type E3 ubiquitin transferase OS=Rattus norvegicus OX=10116 GN=Huwe1 PE=1 SV=3	Huwe1	474.33	0.697893	0.686276	0.632826	1.30975	1.30657	1.36668	1.97472	3.48023e-05	0.000800097
F1LML7	Huntingtin-interacting protein 1-related OS=Rattus norvegicus OX=10116 GN=Hip1r PE=1 SV=1	Hip1r	119.55	0.822041	0.345198	0.849776	1.45979	1.34122	1.18198	1.97469	0.0665859	0.0896166
A0A0G2K1C0	Actin-related protein 3 OS=Rattus norvegicus OX=10116 GN=Actr3 PE=1 SV=1	Actr3	47.583	0.650524	0.64085	0.726765	1.33528	1.44797	1.19861	1.97303	0.00055529	0.00253253
Q63009	Protein arginine N-methyltransferase 1 OS=Rattus norvegicus OX=10116 GN=Prmt1 PE=1 SV=1	Prmt1	40.522	0.630951	0.694329	0.693942	1.27441	1.3601	1.34627	1.97144	5.568e-05	0.000859227
A0A8I6A163	Unconventional myosin-XVIIIa OS=Rattus norvegicus OX=10116 GN=Myo18a PE=1 SV=1	Myo18a	275.06	0.646508	0.636767	0.735987	1.21447	1.31197	1.4543	1.97138	0.000619506	0.00267344
F1LMQ3	26S proteasome non-ATPase regulatory subunit 8 OS=Rattus norvegicus OX=10116 GN=Psmd8 PE=1 SV=1	Psmd8	39.877	0.693077	0.626069	0.702341	1.12662	1.3319	1.52	1.96811	0.00203409	0.00563365
Q6AYD5	G1 to S phase transition 1 OS=Rattus norvegicus OX=10116 GN=Gspt1 PE=1 SV=1	Gspt1	68.751	0.408249	0.733093	0.880448	1.36583	1.25369	1.35869	1.96767	0.0358603	0.0529099
A0A8I6GLW5	Eukaryotic translation initiation factor 3 subunit D OS=Rattus norvegicus OX=10116 GN=Eif3d PE=1 SV=1	Eif3d	62.854	0.653471	0.616672	0.754291	1.25111	1.31167	1.41278	1.96379	0.000622478	0.00267642
F1LT49	Leucine-rich repeat-containing 47 OS=Rattus norvegicus OX=10116 GN=Lrrc47 PE=1 SV=2	Lrrc47	63.53	0.701369	0.635	0.688704	1.18438	1.44754	1.343	1.96286	0.000525258	0.00244974
A0A8I6A1Z1	Prosaposin OS=Rattus norvegicus OX=10116 GN=Psap PE=1 SV=1	Psap	60.96	0.584906	0.73505	0.708242	1.22973	1.44307	1.299	1.95829	0.00135958	0.00439473
D4A962	Heterogeneous nuclear ribonucleoprotein U-like 1 OS=Rattus norvegicus OX=10116 GN=Hnrnpul1 PE=1 SV=2	Hnrnpul1	96.1	0.657973	0.660713	0.713599	1.29494	1.33086	1.34191	1.95234	1.94515e-05	0.000738653
Q4QR85	Methylosome protein 50 OS=Rattus norvegicus OX=10116 GN=Wdr77 PE=1 SV=1	Wdr77	37.075	0.642256	0.711912	0.678386	1.40821	1.29443	1.26481	1.95195	0.000110847	0.00105128
Q9QYU4	Ketimine reductase mu-crystallin OS=Rattus norvegicus OX=10116 GN=Crym PE=1 SV=1	Crym	33.554	0.833737	0.568773	0.6303	0.912397	1.05538	1.99941	1.95158	0.0803891	0.105854
A0A0G2JXM1	Catenin delta 1 OS=Rattus norvegicus OX=10116 GN=Ctnnd1 PE=1 SV=1	Ctnnd1	108.15	0.643907	0.676115	0.71349	1.40157	1.26601	1.29891	1.95056	9.61927e-05	0.00105128
A0A8I5ZXW3	Nck-associated protein 1 OS=Rattus norvegicus OX=10116 GN=Nckap1 PE=1 SV=1	Nckap1	124.62	0.561178	0.676259	0.798475	1.39856	1.2502	1.31533	1.94708	0.00320671	0.00766143
D3ZD97	RNA helicase OS=Rattus norvegicus OX=10116 GN=Dhx15 PE=1 SV=1	Dhx15	90.976	0.680127	0.582472	0.773614	1.43901	1.1937	1.33108	1.94665	0.0024261	0.00622552
A0A8I6GK23	Septin-9 OS=Rattus norvegicus OX=10116 GN=Septin9 PE=1 SV=1	Septin9	63.864	0.577649	0.617283	0.841595	1.34472	1.31734	1.30141	1.94619	0.00428496	0.00940021
P60123	RuvB-like 1 OS=Rattus norvegicus OX=10116 GN=Ruvbl1 PE=1 SV=1	Ruvbl1	50.213	0.626762	0.682345	0.727727	1.18018	1.35056	1.43243	1.94575	0.000759733	0.00301883
A0A8I6A7T6	Rho GTPase-activating protein 1 OS=Rattus norvegicus OX=10116 GN=Arhgap1 PE=1 SV=1	Arhgap1	47.179	0.779069	0.542607	0.715594	1.16145	1.36137	1.43991	1.94512	0.00605435	0.0122117
A0A8I6AGF5	Sec1 family domain-containing protein 1 OS=Rattus norvegicus OX=10116 GN=Scfd1 PE=1 SV=1	Scfd1	71.282	0.586709	0.632605	0.819868	1.21325	1.41936	1.32821	1.94236	0.00375935	0.00854673
P85973	Purine nucleoside phosphorylase OS=Rattus norvegicus OX=10116 GN=Pnp PE=1 SV=1	Pnp	32.302	0.631997	0.677504	0.730478	1.2984	1.40037	1.26125	1.94121	0.000219338	0.00147513
A0A8I6GBN9	DnaJ homolog subfamily B member 11 OS=Rattus norvegicus OX=10116 GN=Dnajb11 PE=1 SV=1	Dnajb11	38.378	0.730146	0.650656	0.660333	1.18938	1.4316	1.33788	1.93954	0.00053162	0.00245142
A0A8I6A5U6	LUC7-like 2 pre-mRNA-splicing factor OS=Rattus norvegicus OX=10116 GN=Luc7l2 PE=1 SV=1	Luc7l2	38.611	0.67496	0.637315	0.728881	1.27979	1.30753	1.37153	1.93951	0.000112123	0.00105128
A0A8I6A2D1	Protein SGT1 homolog OS=Rattus norvegicus OX=10116 GN=Sugt1 PE=1 SV=1	Sugt1	37.84	0.733539	0.670042	0.639143	1.2224	1.37021	1.36466	1.93725	0.000275107	0.00168428
A0A1W2Q641	H(+)-transporting two-sector ATPase OS=Rattus norvegicus OX=10116 GN=Atp6v1a PE=1 SV=1	Atp6v1a	68.116	0.68166	0.656056	0.706227	1.3613	1.2787	1.31606	1.9355	1.8952e-05	0.000738653
A0A0G2JSZ5	Protein disulfide-isomerase A6 OS=Rattus norvegicus OX=10116 GN=Pdia6 PE=1 SV=2	Pdia6	46.257	0.635253	0.707788	0.701596	1.25121	1.40977	1.29438	1.93451	0.000184891	0.00138315
G3V852	RCG55135, isoform CRA_b OS=Rattus norvegicus OX=10116 GN=Tln1 PE=1 SV=1	Tln1	269.67	0.604873	0.646273	0.793958	1.18211	1.42955	1.34323	1.93384	0.00260026	0.00656769
A0A8I5ZKR4	Methionine--tRNA ligase, cytoplasmic OS=Rattus norvegicus OX=10116 GN=Mars1 PE=1 SV=1	Mars1	102.52	0.664921	0.611002	0.76929	1.33187	1.37276	1.25015	1.93368	0.000801295	0.00311799
Q4G061	Eukaryotic translation initiation factor 3 subunit B OS=Rattus norvegicus OX=10116 GN=Eif3b PE=1 SV=1	Eif3b	90.91	0.659025	0.68195	0.704521	1.25396	1.38572	1.31483	1.93327	4.53494e-05	0.000833227
Q5XIP0	DnaJ (Hsp40) homolog, subfamily B, member 4 OS=Rattus norvegicus OX=10116 GN=Dnajb4 PE=1 SV=1	Dnajb4	37.822	0.75269	0.636166	0.657342	1.16412	1.43417	1.35551	1.93227	0.0012417	0.00412617
Q5FVM4	Non-POU domain-containing octamer-binding protein OS=Rattus norvegicus OX=10116 GN=Nono PE=1 SV=3	Nono	54.925	0.640943	0.64994	0.75536	1.26135	1.35869	1.33372	1.9322	0.00031884	0.00183903
Q6AYK6	Calcyclin-binding protein OS=Rattus norvegicus OX=10116 GN=Cacybp PE=1 SV=1	Cacybp	26.541	0.627638	0.563826	0.855321	1.28256	1.31793	1.35272	1.93143	0.00586704	0.0119356
Q6P6T9	Importin subunit alpha OS=Rattus norvegicus OX=10116 GN=Kpna2 PE=1 SV=1	Kpna2	57.836	0.658924	0.639477	0.748435	1.42195	1.19437	1.33684	1.93135	0.000723271	0.00295204
P85968	6-phosphogluconate dehydrogenase, decarboxylating OS=Rattus norvegicus OX=10116 GN=Pgd PE=1 SV=1	Pgd	53.236	0.700822	0.691679	0.654881	1.22656	1.44054	1.28551	1.93057	0.000228372	0.00150501
P62138	Serine/threonine-protein phosphatase PP1-alpha catalytic subunit OS=Rattus norvegicus OX=10116 GN=Ppp1ca PE=1 SV=1	Ppp1ca	37.512	0.575491	0.754678	0.717445	1.19176	1.45976	1.30087	1.93024	0.00290855	0.00714522
D3Z8E0	Ribosomal protein S6 kinase OS=Rattus norvegicus OX=10116 GN=Rps6ka3 PE=1 SV=2	Rps6ka3	83.723	0.5796	0.708867	0.760525	1.53992	1.44666	0.964428	1.92827	0.0186035	0.0302408
P29314	40S ribosomal protein S9 OS=Rattus norvegicus OX=10116 GN=Rps9 PE=1 SV=4	Rps9	22.591	0.690006	0.648948	0.71087	1.22147	1.3992	1.32951	1.92708	0.000164767	0.00133245
D4A9D6	RNA helicase OS=Rattus norvegicus OX=10116 GN=Dhx9 PE=1 SV=1	Dhx9	131.73	0.673342	0.575023	0.801712	1.41392	1.30174	1.23426	1.92672	0.00307575	0.00743995
A0A8I5ZYB5	BUB3 mitotic checkpoint protein OS=Rattus norvegicus OX=10116 GN=Bub3 PE=1 SV=1	Bub3	36.766	0.707181	0.603916	0.739109	1.1405	1.43613	1.37317	1.92654	0.00218936	0.00592101
A0A0G2JSM3	PDZ and LIM domain 3, isoform CRA_a OS=Rattus norvegicus OX=10116 GN=Pdlim3 PE=1 SV=1	Pdlim3	34.417	0.689882	0.603965	0.759815	1.1545	1.15273	1.6391	1.92161	0.00879295	0.0164107
Q4KM71	Splicing factor proline and glutamine-rich OS=Rattus norvegicus OX=10116 GN=Sfpq PE=1 SV=1	Sfpq	75.486	0.660653	0.666672	0.72681	1.3509	1.29121	1.30375	1.92094	4.00895e-05	0.000808312
Q66H39	ATP-binding cassette sub-family F member 3 OS=Rattus norvegicus OX=10116 GN=Abcf3 PE=2 SV=1	Abcf3	79.855	0.672033	0.543315	0.839747	1.42449	1.29973	1.22068	1.91957	0.00754809	0.0144854
A0A0H2UI18	40S ribosomal protein S10 OS=Rattus norvegicus OX=10116 GN=Rps10 PE=3 SV=1	Rps10	18.182	0.681611	0.663522	0.714016	1.52957	1.27189	1.13939	1.91382	0.00191984	0.00539999
P63245	Receptor of activated protein C kinase 1 OS=Rattus norvegicus OX=10116 GN=Rack1 PE=1 SV=3	Rack1	35.076	0.649338	0.705121	0.704711	1.2871	1.40649	1.24725	1.91379	0.000137191	0.0012217
F7F389	Complement component C9 OS=Rattus norvegicus OX=10116 GN=C9 PE=1 SV=1	C9	65.285	0.632396	0.737797	0.693032	1.12355	1.30089	1.51233	1.90807	0.00269721	0.00675202
Q5EBC0	Inter alpha-trypsin inhibitor, heavy chain 4 OS=Rattus norvegicus OX=10116 GN=Itih4 PE=1 SV=1	Itih4	103.75	0.674848	0.625258	0.763485	1.2624	1.1409	1.53311	1.90755	0.00355658	0.00824121
D4A3I4	Transcription factor BTF3 OS=Rattus norvegicus OX=10116 GN=Btf3l4 PE=1 SV=1	Btf3l4	17.27	0.888396	0.555272	0.620317	1.24024	1.25299	1.44278	1.907	0.0114613	0.0202052
Q5XIM9	T-complex protein 1 subunit beta OS=Rattus norvegicus OX=10116 GN=Cct2 PE=1 SV=3	Cct2	57.458	0.635342	0.731575	0.697422	1.32733	1.32366	1.28467	1.9065	0.00011081	0.00105128
D3ZAS8	Spliceosome-associated factor 3, U4/U6 recycling protein OS=Rattus norvegicus OX=10116 GN=Sart3 PE=4 SV=2	Sart3	111.41	0.7584	0.645775	0.660377	1.58702	1.22688	1.12155	1.9062	0.00529427	0.0110649
A0A8I5ZLD0	Eukaryotic translation initiation factor 3 subunit L OS=Rattus norvegicus OX=10116 GN=Eif3l PE=1 SV=1	Eif3l	72.724	0.591273	0.728869	0.744495	1.2961	1.37621	1.26306	1.90608	0.00112413	0.00385488
Q5PQK2	Fus RNA-binding protein OS=Rattus norvegicus OX=10116 GN=Fus PE=1 SV=1	Fus	52.673	0.656456	0.678656	0.7301	1.32915	1.46165	1.144	1.90527	0.00119418	0.0040163
A0A8I6ALH3	Paraoxonase OS=Rattus norvegicus OX=10116 GN=Pon2 PE=1 SV=1	Pon2	37.849	0.601358	0.695837	0.768122	1.47655	1.13728	1.32086	1.90512	0.00343532	0.00802881
Q1RP74	RCG53953, isoform CRA_a OS=Rattus norvegicus OX=10116 GN=Tbcb PE=1 SV=1	Tbcb	27.247	0.656068	0.731333	0.680751	1.20349	1.38832	1.34005	1.90114	0.000276928	0.00169054
A0A8I6G2K3	SET nuclear proto-oncogene OS=Rattus norvegicus OX=10116 GN=Setsip PE=1 SV=1	Setsip	33.381	0.651791	0.677699	0.739801	1.25811	1.385	1.2876	1.89954	0.000170918	0.00133245
A0A0G2JXJ7	Extended synaptotagmin-1 OS=Rattus norvegicus OX=10116 GN=Esyt1 PE=1 SV=2	Esyt1	121.18	0.580797	0.723602	0.765515	1.40291	1.37868	1.1485	1.89867	0.00368066	0.00839324
A0A0G2K9J1	Heterogeneous nuclear ribonucleoprotein Q OS=Rattus norvegicus OX=10116 GN=Syncrip PE=1 SV=2	Syncrip	62.672	0.669828	0.673322	0.726791	1.30086	1.49105	1.13815	1.89863	0.00151247	0.0047262
A0A0G2K762	ATP-binding cassette subfamily F member 2 OS=Rattus norvegicus OX=10116 GN=Abcf2 PE=1 SV=1	Abcf2	71.127	0.641771	0.723813	0.711327	1.35853	1.28783	1.27673	1.88891	0.00011292	0.00105128
F2Z3T9	Splicing factor U2AF subunit OS=Rattus norvegicus OX=10116 GN=U2af2 PE=1 SV=3	U2af2	42.956	0.63402	0.609087	0.835458	1.39705	1.42002	1.10437	1.88661	0.00761664	0.0145426
O08629	Transcription intermediary factor 1-beta OS=Rattus norvegicus OX=10116 GN=Trim28 PE=1 SV=2	Trim28	88.955	0.543944	0.724729	0.810091	1.38168	1.48878	1.05077	1.88633	0.0160257	0.0267261
A0A8I6AKK1	40S ribosomal protein S12 OS=Rattus norvegicus OX=10116 GN=LOC100364427 PE=3 SV=1	LOC100364427	14.501	0.654843	0.716003	0.708075	1.24792	1.34363	1.32953	1.88611	6.31712e-05	0.000907984
A0A0G2JW88	Microtubule-associated protein OS=Rattus norvegicus OX=10116 GN=Map4 PE=1 SV=1	Map4	233.39	0.639284	0.696428	0.743753	1.15986	1.32117	1.43951	1.88536	0.00117457	0.003976
A0A8I5ZY25	proline--tRNA ligase OS=Rattus norvegicus OX=10116 GN=Eprs PE=1 SV=1	Eprs	166.45	0.623115	0.732123	0.726562	1.21252	1.32898	1.3767	1.88212	0.000610203	0.00264233
Q6AYI1	Probable ATP-dependent RNA helicase DDX5 OS=Rattus norvegicus OX=10116 GN=Ddx5 PE=1 SV=1	Ddx5	69.238	0.719249	0.721129	0.641426	1.39766	1.23762	1.28291	1.88211	0.00027905	0.00169461
A0A8J8XLC6	Hypoxia up-regulated protein 1 OS=Rattus norvegicus OX=10116 GN=Hyou1 PE=1 SV=1	Hyou1	111.29	0.65881	0.617688	0.807834	1.30585	1.48093	1.12888	1.87862	0.00498762	0.0105216
Q566E5	Protein O-glucosyltransferase 3 OS=Rattus norvegicus OX=10116 GN=Poglut3 PE=2 SV=1	Poglut3	58.701	0.495421	0.660856	0.928083	1.53496	1.43833	0.94235	1.87858	0.0539492	0.0751685
B2GV73	Actin-related protein 2/3 complex subunit 3 OS=Rattus norvegicus OX=10116 GN=Arpc3 PE=1 SV=1	Arpc3	20.535	0.674596	0.670457	0.74214	1.3553	1.30809	1.24942	1.87468	9.97897e-05	0.00105128
F1M1H0	deoxyribose-phosphate aldolase OS=Rattus norvegicus OX=10116 GN=Dera PE=1 SV=4	Dera	34.98	0.736097	0.721523	0.630191	1.3477	1.21367	1.35081	1.87382	0.000474574	0.00231584
A0A8I6AF98	von Willebrand factor OS=Rattus norvegicus OX=10116 GN=Vwf PE=1 SV=1	Vwf	307.23	0.541198	0.481993	1.06481	1.4677	1.21447	1.22982	1.87356	0.0538426	0.0750665
P62859	40S ribosomal protein S28 OS=Rattus norvegicus OX=10116 GN=Rps28 PE=1 SV=1	Rps28	7.8409	0.66612	0.710415	0.715912	1.35071	1.44263	1.11422	1.86746	0.00155826	0.00481585
G3V8Q8	RCG40648, isoform CRA_b OS=Rattus norvegicus OX=10116 GN=Sec23ip PE=1 SV=1	Sec23ip	110.94	0.879247	0.609438	0.605535	1.56598	1.17709	1.16272	1.86503	0.0160262	0.0267261
D3ZGK7	Carboxylic ester hydrolase OS=Rattus norvegicus OX=10116 GN=Ces1c PE=1 SV=4	Ces1c	64.219	0.663076	0.785565	0.645673	1.76227	1.25056	0.89285	1.8649	0.0457871	0.0653937
A0A8I5ZUJ9	Moesin OS=Rattus norvegicus OX=10116 GN=Msn PE=1 SV=1	Msn	67.974	0.678409	0.686852	0.729338	1.24003	1.34372	1.32165	1.86451	4.7241e-05	0.000833731
A0A8I6A9I1	RNA-binding motif protein 39 OS=Rattus norvegicus OX=10116 GN=Rbm39 PE=1 SV=1	Rbm39	54.454	0.86006	0.416894	0.82044	1.48367	1.37541	1.04353	1.86069	0.0622866	0.0849762
P62944	AP-2 complex subunit beta OS=Rattus norvegicus OX=10116 GN=Ap2b1 PE=1 SV=1	Ap2b1	104.55	0.627825	0.720243	0.75269	1.26586	1.33652	1.29686	1.85611	0.000398051	0.00207693
A0A8L2QPE1	Apolipoprotein E OS=Rattus norvegicus OX=10116 GN=Apoe PE=1 SV=1	Apoe	38.091	0.744921	0.587843	0.769458	1.10424	1.43436	1.35917	1.85412	0.0060508	0.0122117
A0A8I6GBC3	Actin-related protein 2 OS=Rattus norvegicus OX=10116 GN=Actr2 PE=1 SV=1	Actr2	44.505	0.675707	0.723142	0.705814	1.35655	1.30572	1.23307	1.85081	5.55016e-05	0.000859227
A0A0G2K4V6	CYFIP-related Rac1 interactor B OS=Rattus norvegicus OX=10116 GN=Cyrib PE=1 SV=1	Cyrib	36.663	0.744457	0.675038	0.68698	1.41567	1.36682	1.11103	1.84836	0.00169879	0.00504266
A0A8I6AG33	Transportin 1 OS=Rattus norvegicus OX=10116 GN=Tnpo1 PE=1 SV=1	Tnpo1	101.27	0.693424	0.702082	0.712501	1.23345	1.41217	1.24638	1.84629	0.000158006	0.00132338
Q63396	Activated RNA polymerase II transcriptional coactivator p15 OS=Rattus norvegicus OX=10116 GN=Sub1 PE=1 SV=3	Sub1	14.441	0.724132	0.565807	0.818936	1.26877	1.36289	1.25946	1.84512	0.00503369	0.0105792
P05197	Elongation factor 2 OS=Rattus norvegicus OX=10116 GN=Eef2 PE=1 SV=4	Eef2	95.283	0.688813	0.718558	0.704674	1.21301	1.30549	1.36946	1.84085	8.25871e-05	0.000984491
A0A8I6G7D4	Eukaryotic translation initiation factor 3 subunit C OS=Rattus norvegicus OX=10116 GN=Eif3c PE=1 SV=1	Eif3c	102.75	0.65809	0.733266	0.721642	1.25425	1.34936	1.2834	1.83957	0.000107965	0.00105128
P55314	Complement component C8 beta chain OS=Rattus norvegicus OX=10116 GN=C8b PE=2 SV=2	C8b	66.666	0.776683	0.602152	0.736023	1.34607	1.33779	1.20127	1.83707	0.00203542	0.00563365
A0A8I6ANG8	Titin-cap OS=Rattus norvegicus OX=10116 GN=Tcap PE=4 SV=1	Tcap	19.091	0.836299	0.516594	0.763794	1.25931	1.28153	1.34247	1.83462	0.0135942	0.0232911
A0A8I6A145	N(alpha)-acetyltransferase 15, NatA auxiliary subunit OS=Rattus norvegicus OX=10116 GN=Naa15 PE=1 SV=1	Naa15	100.21	0.662572	0.693012	0.762333	1.21594	1.32334	1.3428	1.83297	0.000300278	0.00175721
A0A8I6APY2	Far upstream element-binding protein 1 OS=Rattus norvegicus OX=10116 GN=Fubp1 PE=1 SV=1	Fubp1	54.928	0.686965	0.697039	0.737162	1.27927	1.31358	1.28598	1.82863	1.24314e-05	0.000708635
G3V8T5	RuvB-like helicase OS=Rattus norvegicus OX=10116 GN=Ruvbl2 PE=3 SV=2	Ruvbl2	51.466	0.637895	0.712718	0.771025	1.31111	1.5207	1.04655	1.828	0.00813882	0.0153446
A0A8I5ZSJ6	RBR-type E3 ubiquitin transferase OS=Rattus norvegicus OX=10116 GN=Arih1 PE=1 SV=1	Arih1	60.019	0.784438	0.70075	0.636501	1.15219	1.23769	1.48843	1.82794	0.0034894	0.00811312
A0A8I6AXR2	Kininogen 2 OS=Rattus norvegicus OX=10116 GN=Kng2 PE=1 SV=1	Kng2	47.427	0.825917	0.563861	0.732068	0.774472	1.14114	1.96254	1.82773	0.137097	0.169381
Q01177	Plasminogen OS=Rattus norvegicus OX=10116 GN=Plg PE=2 SV=2	Plg	90.535	0.645427	0.767158	0.710487	1.28496	1.09492	1.49704	1.82609	0.00445176	0.00969064
A0A8I6GAW8	Stomatin OS=Rattus norvegicus OX=10116 GN=Stom PE=1 SV=1	Stom	29.265	0.686937	0.556772	0.88012	1.28844	1.54045	1.04728	1.82509	0.0247413	0.0383371
D4A771	60S ribosomal protein L35a OS=Rattus norvegicus OX=10116 GN=LOC108351255 PE=3 SV=1	LOC108351255	12.584	0.692295	0.753316	0.679575	1.25707	1.3352	1.28254	1.82328	7.79674e-05	0.000977059
Q6IMY8	Heterogeneous nuclear ribonucleoprotein U OS=Rattus norvegicus OX=10116 GN=Hnrnpu PE=1 SV=1	Hnrnpu	87.731	0.703177	0.705099	0.717613	1.29043	1.30693	1.27675	1.82235	3.4279e-07	0.000193076
A0A8I5Y7I2	Potassium channel tetramerization domain-containing 12 OS=Rattus norvegicus OX=10116 GN=Kctd12 PE=1 SV=1	Kctd12	35.74	0.692785	0.655956	0.778297	1.43607	1.44985	0.987044	1.82082	0.0126047	0.0218147
Q641X8	Eukaryotic translation initiation factor 3 subunit E OS=Rattus norvegicus OX=10116 GN=Eif3e PE=2 SV=1	Eif3e	52.22	0.725565	0.71445	0.687502	1.24481	1.28155	1.34612	1.82019	2.78675e-05	0.000738653
Q07936	Annexin A2 OS=Rattus norvegicus OX=10116 GN=Anxa2 PE=1 SV=2	Anxa2	38.678	0.722742	0.731039	0.677999	1.31746	1.38204	1.16873	1.81455	0.000419785	0.00215439
A0A8L2Q336	Cystatin-C OS=Rattus norvegicus OX=10116 GN=Cst3 PE=1 SV=1	Cst3	15.308	0.825827	0.57799	0.728731	1.1546	1.30563	1.40722	1.81354	0.00723986	0.0140253
A0A8I5ZT25	Supervillin OS=Rattus norvegicus OX=10116 GN=Svil PE=1 SV=1	Svil	238.82	0.756687	0.689714	0.686192	1.3409	0.965938	1.56057	1.81348	0.0164549	0.0273398
A0A8I6A6R1	GTP-binding protein Rheb OS=Rattus norvegicus OX=10116 GN=Rheb PE=1 SV=1	Rheb	20.951	0.683164	0.757613	0.692096	1.13257	1.44062	1.29394	1.81311	0.00153223	0.00476812
B1WC49	Api5 protein OS=Rattus norvegicus OX=10116 GN=Api5 PE=1 SV=1	Api5	56.784	0.621738	0.704443	0.807416	1.292	1.28255	1.29185	1.81215	0.001356	0.00438948
A0A0H2UHA6	Transmembrane protein 33 OS=Rattus norvegicus OX=10116 GN=Tmem33 PE=1 SV=1	Tmem33	27.884	0.718789	0.762923	0.653328	1.19467	1.32965	1.34064	1.81025	0.000528129	0.00244974
A0A8I6B6B8	Ras-related protein Rab-18 OS=Rattus norvegicus OX=10116 GN=Rab18 PE=1 SV=1	Rab18	23.04	0.802966	0.902718	0.430003	1.16767	1.42734	1.26931	1.8094	0.0547447	0.0759015
A0A0G2JWL2	Hermansky-Pudlak syndrome 5 protein homolog OS=Rattus norvegicus OX=10116 GN=Hps5 PE=1 SV=2	Hps5	92.877	0.6516	0.996493	0.49363	0.777396	0.841815	2.23907	1.80148	0.270716	0.312141
F1M9D6	Signal transducer and activator of transcription OS=Rattus norvegicus OX=10116 GN=Stat1 PE=1 SV=3	Stat1	88.007	0.647395	0.89914	0.595802	1.18132	1.38966	1.28668	1.80068	0.0109018	0.0194011
D3ZD73	RNA helicase OS=Rattus norvegicus OX=10116 GN=Ddx6 PE=1 SV=1	Ddx6	54.244	0.68455	0.713771	0.744349	1.31598	1.34087	1.20048	1.80024	0.0001497	0.00127755
Q56R20	Importin subunit alpha OS=Rattus norvegicus OX=10116 GN=Kpna1 PE=1 SV=1	Kpna1	60.196	0.681899	0.694305	0.768874	1.19024	1.37188	1.2928	1.7971	0.000459145	0.00227654
Q5RJK5	Chromobox 3 OS=Rattus norvegicus OX=10116 GN=Cbx3 PE=1 SV=1	Cbx3	20.811	0.634485	0.678243	0.833967	1.22902	1.27676	1.34753	1.79499	0.00239945	0.00619239
A0A8I5ZY44	Heterogeneous nuclear ribonucleoprotein A3 OS=Rattus norvegicus OX=10116 GN=Hnrnpa3 PE=1 SV=1	Hnrnpa3	34.476	0.719467	0.709991	0.7175	1.22069	1.443	1.18935	1.79465	0.000665505	0.0028131
P09495	Tropomyosin alpha-4 chain OS=Rattus norvegicus OX=10116 GN=Tpm4 PE=1 SV=3	Tpm4	28.509	0.587927	0.764613	0.795529	1.26519	1.25265	1.33409	1.79321	0.00362307	0.00830331
D3ZYS7	G3BP stress granule assembly factor 1 OS=Rattus norvegicus OX=10116 GN=G3bp1 PE=1 SV=1	G3bp1	51.786	0.651684	0.662989	0.835225	1.26034	1.31495	1.27482	1.79083	0.00189906	0.00536865
Q6IRJ7	Annexin OS=Rattus norvegicus OX=10116 GN=Anxa7 PE=1 SV=1	Anxa7	50.019	0.695434	0.669145	0.785654	1.26271	1.35174	1.23532	1.79039	0.000459754	0.00227654
A0A8I5ZPX1	FAS-associated factor 2 OS=Rattus norvegicus OX=10116 GN=Faf2 PE=1 SV=1	Faf2	43.857	0.928797	0.442493	0.779506	1.20632	1.19247	1.45041	1.78967	0.0549056	0.076031
P15178	Aspartate--tRNA ligase, cytoplasmic OS=Rattus norvegicus OX=10116 GN=Dars1 PE=1 SV=1	Dars1	57.126	0.64766	0.789706	0.713805	1.18627	1.37362	1.28894	1.78918	0.00121439	0.00405937
A0A8I5YBN3	Microtubule-associated protein OS=Rattus norvegicus OX=10116 GN=Mapt PE=1 SV=1	Mapt	65.794	0.625875	0.725376	0.803141	1.13416	1.18957	1.52188	1.78501	0.00775812	0.0147752
A0A8L2Q6N7	Caprin-1 OS=Rattus norvegicus OX=10116 GN=Caprin1 PE=1 SV=1	Caprin1	79.632	0.682261	0.709625	0.763783	1.29314	1.23413	1.31706	1.78336	0.000111754	0.00105128
F1LQT4	Carboxypeptidase N subunit 2 OS=Rattus norvegicus OX=10116 GN=Cpn2 PE=1 SV=1	Cpn2	62.639	0.682496	0.916628	0.556735	1.2306	1.1966	1.41694	1.78311	0.0178792	0.0292745
A0A8I6A147	Perilipin OS=Rattus norvegicus OX=10116 GN=Plin3 PE=1 SV=1	Plin3	49.952	0.610791	1.10326	0.442491	1.21996	1.12147	1.50203	1.78223	0.0840645	0.110371
D3ZIF5	AP-3 complex subunit beta OS=Rattus norvegicus OX=10116 GN=Ap3b1 PE=3 SV=2	Ap3b1	118.95	0.608318	0.865206	0.684234	1.32496	1.16037	1.35691	1.78066	0.00689735	0.0135363
A0A8I5Y6S6	pyrroline-5-carboxylate reductase OS=Rattus norvegicus OX=10116 GN=Pycr3 PE=1 SV=1	Pycr3	60.143	0.694739	0.742256	0.722391	1.133	1.31343	1.39419	1.77857	0.000894667	0.00334831
A0A8I6AM26	Arsenite-resistance protein 2 OS=Rattus norvegicus OX=10116 GN=Srrt PE=1 SV=1	Srrt	99.887	0.88474	0.636545	0.638459	1.27112	1.41824	1.1509	1.77811	0.00943686	0.0173278
A0A8I6AAI2	LIM domain 7 OS=Rattus norvegicus OX=10116 GN=Lmo7 PE=1 SV=1	Lmo7	187.6	0.798911	0.589274	0.772265	1.09833	1.34679	1.39443	1.7772	0.00894817	0.0165928
P24368	Peptidyl-prolyl cis-trans isomerase B OS=Rattus norvegicus OX=10116 GN=Ppib PE=1 SV=3	Ppib	23.802	0.684047	0.73576	0.740723	1.21313	1.32924	1.2971	1.7771	0.000104097	0.00105128
A0A0G2K2Y9	Plexin B2 OS=Rattus norvegicus OX=10116 GN=Plxnb2 PE=1 SV=1	Plxnb2	205.95	0.577995	0.684683	0.897908	1.41557	1.22371	1.20013	1.77703	0.0131291	0.0225801
Q3B7D1	Ubiquitin-conjugating enzyme E2 Z OS=Rattus norvegicus OX=10116 GN=Ube2z PE=1 SV=2	Ube2z	38.352	0.65334	0.630612	0.877554	1.18158	1.54245	1.11446	1.77584	0.0165078	0.0274076
A0A8L2UK17	40S ribosomal protein SA OS=Rattus norvegicus OX=10116 GN=Rpsa PE=1 SV=1	Rpsa	33.419	0.693601	0.705537	0.763029	1.21589	1.34694	1.275	1.77499	0.000161362	0.00133245
F1MAA3	Serine/threonine-protein phosphatase 2A 56 kDa regulatory subunit OS=Rattus norvegicus OX=10116 GN=Ppp2r5d PE=1 SV=3	Ppp2r5d	68.9	0.580847	0.775121	0.806249	1.18293	0.827681	1.82717	1.77493	0.101758	0.13004
F7FF45	Nuclear mitotic apparatus protein 1 OS=Rattus norvegicus OX=10116 GN=Numa1 PE=1 SV=3	Numa1	234.25	0.729542	0.598207	0.838527	1.27233	1.21492	1.34648	1.76973	0.00480753	0.0102183
A0A0G2K4R1	Protein phosphatase 1 regulatory subunit OS=Rattus norvegicus OX=10116 GN=Ppp1r12c PE=1 SV=1	Ppp1r12c	84.765	0.482294	0.627233	1.05676	1.40602	1.06982	1.35788	1.76972	0.0658374	0.0887682
E9PT29	RNA helicase OS=Rattus norvegicus OX=10116 GN=Ddx17 PE=1 SV=4	Ddx17	72.644	0.67076	0.720729	0.775486	1.27927	1.36	1.19375	1.76884	0.000534254	0.00245648
Q9JHL4	Drebrin-like protein OS=Rattus norvegicus OX=10116 GN=Dbnl PE=1 SV=1	Dbnl	48.612	0.6393	0.731447	0.796748	1.26461	1.32405	1.24385	1.76817	0.00100729	0.0035852
A0A0G2K7L0	28S ribosomal protein S10, mitochondrial OS=Rattus norvegicus OX=10116 GN=Mrps10 PE=3 SV=2	Mrps10	22.734	0.575372	0.678218	0.914672	1.32013	1.38364	1.12797	1.76719	0.0172527	0.0283857
A0A0G2JZF0	SEC24 homolog C, COPII coat complex component OS=Rattus norvegicus OX=10116 GN=Sec24c PE=1 SV=1	Sec24c	114.7	0.582325	0.727867	0.858514	1.29816	1.35435	1.17878	1.76663	0.0083824	0.0157118
A0A8I6ANA7	Eukaryotic translation initiation factor 3 subunit I OS=Rattus norvegicus OX=10116 GN=Eif3i PE=1 SV=1	Eif3i	40.791	0.689054	0.751225	0.730247	1.14761	1.32802	1.35384	1.76431	0.0006206	0.00267344
M0RAY1	Programmed cell death 5 OS=Rattus norvegicus OX=10116 GN=Pdcd5 PE=1 SV=1	Pdcd5	13.408	0.895031	0.728976	0.546698	1.41708	1.12562	1.2866	1.76408	0.0208989	0.0333701
Q5U2X6	PAT complex subunit CCDC47 OS=Rattus norvegicus OX=10116 GN=Ccdc47 PE=2 SV=1	Ccdc47	55.732	0.66654	0.743559	0.760862	1.3063	1.34096	1.18177	1.76375	0.000537872	0.00246808
A0A0U1RS25	UPF1, RNA helicase and ATPase OS=Rattus norvegicus OX=10116 GN=Upf1 PE=1 SV=1	Upf1	123.95	0.727193	0.707215	0.742648	1.21958	1.39184	1.21153	1.75602	0.000290198	0.00172511
Q641Y0	Dolichyl-diphosphooligosaccharide--protein glycosyltransferase 48 kDa subunit OS=Rattus norvegicus OX=10116 GN=Ddost PE=2 SV=1	Ddost	48.895	0.656025	0.65508	0.867345	1.30079	1.44339	1.07737	1.75425	0.011227	0.0198543
A0A8I5ZPX4	Lysine--tRNA ligase OS=Rattus norvegicus OX=10116 GN=Kars1 PE=1 SV=1	Kars1	68.126	0.721157	0.709409	0.748993	1.3293	1.24904	1.2421	1.75285	3.18997e-05	0.000775943
A0A0G2K185	Arp2/3 complex 34 kDa subunit OS=Rattus norvegicus OX=10116 GN=Arpc2 PE=1 SV=1	Arpc2	34.086	0.704698	0.721285	0.758508	1.27087	1.31586	1.22877	1.74664	4.52639e-05	0.000833227
Q4KM49	Tyrosine--tRNA ligase, cytoplasmic OS=Rattus norvegicus OX=10116 GN=Yars1 PE=2 SV=3	Yars1	59.115	0.677878	0.745118	0.761775	1.19902	1.29949	1.31672	1.74628	0.000270323	0.0016755
Q99MZ8	LIM and SH3 domain protein 1 OS=Rattus norvegicus OX=10116 GN=Lasp1 PE=1 SV=1	Lasp1	29.97	0.672565	0.783926	0.730607	1.20706	1.25866	1.34718	1.74336	0.000522283	0.00244974
D3ZPR0	Exportin-2 OS=Rattus norvegicus OX=10116 GN=Cse1l PE=1 SV=1	Cse1l	110.21	0.696168	0.798758	0.69219	1.14876	1.33671	1.32741	1.74334	0.00122451	0.00408109
A0A0H2UHI5	Serine protease inhibitor A3N OS=Rattus norvegicus OX=10116 GN=Serpina3n PE=1 SV=1	Serpina3n	45.481	0.746211	0.699755	0.741501	1.03231	0.903477	1.87674	1.7429	0.0898047	0.116547
A0A8I6A2R3	AP-1 complex subunit mu-1 OS=Rattus norvegicus OX=10116 GN=Ap1m1 PE=1 SV=1	Ap1m1	48.291	0.718444	0.65537	0.814904	1.4386	1.38275	0.989936	1.74133	0.0153633	0.0258117
Q6P7A7	Dolichyl-diphosphooligosaccharide--protein glycosyltransferase subunit 1 OS=Rattus norvegicus OX=10116 GN=Rpn1 PE=1 SV=1	Rpn1	68.4	0.730082	0.695428	0.765308	1.27342	1.31716	1.2186	1.7387	0.000100552	0.00105128
A0A1W2Q6P6	DnaJ homolog subfamily C member 3 OS=Rattus norvegicus OX=10116 GN=Dnajc3 PE=1 SV=2	Dnajc3	56.062	0.687159	0.667014	0.837159	1.24691	1.2321	1.32965	1.73806	0.00176051	0.00510481
P40329	Arginine--tRNA ligase, cytoplasmic OS=Rattus norvegicus OX=10116 GN=Rars1 PE=1 SV=2	Rars1	75.81	0.717168	0.755813	0.718432	1.16895	1.32027	1.31936	1.73796	0.000232641	0.00152367
A0A8L2R7C5	Src substrate cortactin OS=Rattus norvegicus OX=10116 GN=Cttn PE=1 SV=1	Cttn	53.046	0.674971	0.692913	0.826688	1.18566	1.36207	1.25769	1.73402	0.00183013	0.00524591
D4A8U9	Unc-45 homolog B (C. elegans) (Predicted) OS=Rattus norvegicus OX=10116 GN=Unc45b PE=4 SV=1	Unc45b	81.343	0.736861	0.750749	0.707235	1.13867	1.32006	1.34643	1.73368	0.000601107	0.00263995
Q3MIE4	Synaptic vesicle membrane protein VAT-1 homolog OS=Rattus norvegicus OX=10116 GN=Vat1 PE=1 SV=1	Vat1	43.118	0.653797	0.760782	0.780466	1.34389	1.22672	1.23435	1.73343	0.000912147	0.00338561
Q68FQ0	T-complex protein 1 subunit epsilon OS=Rattus norvegicus OX=10116 GN=Cct5 PE=1 SV=1	Cct5	59.536	0.620392	0.801109	0.773977	1.25072	1.28949	1.26432	1.73289	0.00231518	0.00606875
F7EVX2	Translation initiation factor eIF-2B subunit beta OS=Rattus norvegicus OX=10116 GN=Eif2b2 PE=1 SV=1	Eif2b2	41.99	0.850817	0.473399	0.872721	1.61221	1.43861	0.752248	1.73107	0.160338	0.194844
D3ZIN7	Mitochondrial ribosomal protein S23 OS=Rattus norvegicus OX=10116 GN=Mrps23 PE=1 SV=1	Mrps23	20.321	0.621026	0.732084	0.844345	1.21355	1.17424	1.41475	1.73043	0.00638263	0.0127145
Q9EQS0	Transaldolase OS=Rattus norvegicus OX=10116 GN=Taldo1 PE=1 SV=2	Taldo1	37.46	0.711515	0.705035	0.781562	1.17849	1.37865	1.24475	1.72962	0.000639642	0.00273651
B2GUZ5	F-actin-capping protein subunit alpha-1 OS=Rattus norvegicus OX=10116 GN=Capza1 PE=1 SV=1	Capza1	32.909	0.763488	0.710349	0.725275	1.39055	1.30676	1.10358	1.72837	0.00168354	0.00501058
Q5XFW8	Protein SEC13 homolog OS=Rattus norvegicus OX=10116 GN=Sec13 PE=1 SV=1	Sec13	35.547	0.700128	0.71705	0.78258	1.14613	1.32078	1.33333	1.72757	0.000785434	0.00308167
A0A8I6A638	Dynactin subunit 4 OS=Rattus norvegicus OX=10116 GN=Dctn4 PE=1 SV=1	Dctn4	50.921	0.696425	0.777059	0.726876	1.29993	1.35208	1.14763	1.72683	0.00075438	0.00300817
P28480	T-complex protein 1 subunit alpha OS=Rattus norvegicus OX=10116 GN=Tcp1 PE=1 SV=1	Tcp1	60.359	0.679174	0.793461	0.729632	1.23333	1.30724	1.25716	1.72447	0.000341699	0.00192462
P19945	60S acidic ribosomal protein P0 OS=Rattus norvegicus OX=10116 GN=Rplp0 PE=1 SV=2	Rplp0	34.215	0.705861	0.735677	0.760871	1.21659	1.39623	1.18478	1.72429	0.000606091	0.00264233
A0A8I6GH88	peptidylprolyl isomerase OS=Rattus norvegicus OX=10116 GN=Fkbp2 PE=1 SV=1	Fkbp2	17.447	0.67029	0.698307	0.837453	1.18737	1.42668	1.17991	1.71979	0.00420913	0.00927903
Q5VLR5	BWK4 OS=Rattus norvegicus OX=10116 GN=Erp44 PE=1 SV=1	Erp44	46.878	0.72249	0.740082	0.743709	1.23104	1.33491	1.22777	1.71951	4.76589e-05	0.000833731
A0A8I6AB81	Similar to splicing factor, arginine/serine-rich 10 (transformer 2 homolog, Drosophila) OS=Rattus norvegicus OX=10116 GN=Tra2b-ps3 PE=4 SV=1	Tra2b-ps3	17.605	0.624361	0.730231	0.854921	1.19398	1.46002	1.13649	1.71553	0.010308	0.0185792
A0A8I6A275	RNA-binding protein FXR1 OS=Rattus norvegicus OX=10116 GN=Fxr1 PE=1 SV=1	Fxr1	61.567	0.673607	0.755965	0.781116	1.14606	1.32596	1.31728	1.71409	0.00118512	0.00400313
A0A0G2KAZ7	Heterogeneous nuclear ribonucleoprotein D-like OS=Rattus norvegicus OX=10116 GN=Hnrnpdl PE=1 SV=1	Hnrnpdl	46.307	0.767395	0.725577	0.718014	1.34477	1.37301	1.07124	1.71372	0.00290816	0.00714522
Q566E4	Heterogeneous nuclear ribonucleoprotein R OS=Rattus norvegicus OX=10116 GN=Hnrnpr PE=1 SV=1	Hnrnpr	70.873	0.6779	0.708642	0.825053	1.39032	1.29196	1.10613	1.71297	0.00393765	0.00880986
B2RZ72	Actin-related protein 2/3 complex subunit 4 OS=Rattus norvegicus OX=10116 GN=Arpc4 PE=1 SV=1	Arpc4	19.667	0.666867	0.710715	0.83509	1.25423	1.35704	1.17605	1.71165	0.00235841	0.00614201
A0A0G2K2C7	ubiquitinyl hydrolase 1 OS=Rattus norvegicus OX=10116 GN=Usp9x PE=1 SV=2	Usp9x	290.79	0.680751	0.711453	0.820523	1.24736	1.28492	1.255	1.71159	0.000693366	0.00287886
A0A8I5ZQC9	Gephyrin OS=Rattus norvegicus OX=10116 GN=Gphn PE=1 SV=1	Gphn	82.662	0.650513	0.760661	0.804859	1.18398	1.27003	1.32995	1.70754	0.00172418	0.00505805
P30349	Leukotriene A-4 hydrolase OS=Rattus norvegicus OX=10116 GN=Lta4h PE=1 SV=3	Lta4h	69.088	0.716013	0.736352	0.763749	1.23958	1.36988	1.17443	1.70744	0.000398561	0.00207693
A0A8I6AR12	T-complex protein 1 subunit eta OS=Rattus norvegicus OX=10116 GN=Cct7 PE=1 SV=1	Cct7	59.636	0.710534	0.803546	0.702412	1.19515	1.37565	1.21271	1.70698	0.000996257	0.00355716
A0A0G2JVK4	Neurolysin, mitochondrial OS=Rattus norvegicus OX=10116 GN=Nln PE=1 SV=2	Nln	80.376	0.781098	0.707957	0.729005	1.06483	1.10507	1.61204	1.70507	0.0190094	0.030856
A0A0G2JYN7	Paraspeckle component 1 OS=Rattus norvegicus OX=10116 GN=Pspc1 PE=1 SV=1	Pspc1	52.879	0.651243	0.647409	0.922078	1.52048	1.47054	0.788254	1.70181	0.107374	0.136829
P84092	AP-2 complex subunit mu OS=Rattus norvegicus OX=10116 GN=Ap2m1 PE=1 SV=1	Ap2m1	49.654	0.704837	0.746761	0.770343	1.27136	1.2536	1.2531	1.70034	3.63037e-05	0.000804376
A0A8I6AJ62	Kinectin 1 OS=Rattus norvegicus OX=10116 GN=Ktn1 PE=1 SV=1	Ktn1	145.75	0.726739	0.674949	0.824431	1.04682	1.48045	1.24661	1.69527	0.0108245	0.0192806
A0A8L2R4U7	glutamine--tRNA ligase OS=Rattus norvegicus OX=10116 GN=Qars1 PE=1 SV=1	Qars1	85.077	0.673293	0.778318	0.776069	1.19006	1.25811	1.32415	1.69339	0.000750862	0.00300817
B5DF91	ELAV-like protein 1 OS=Rattus norvegicus OX=10116 GN=Elavl1 PE=1 SV=1	Elavl1	36.169	0.754264	0.704514	0.769799	1.2027	1.33201	1.23671	1.6923	0.000204582	0.00142701
A0A8I6AWL3	GTP-binding protein SAR1b OS=Rattus norvegicus OX=10116 GN=Sar1b PE=1 SV=1	Sar1b	24.313	0.707182	0.985221	0.538386	1.05298	1.06884	1.64739	1.68963	0.0798735	0.105237
B0BN18	Prefoldin subunit 2 OS=Rattus norvegicus OX=10116 GN=Pfdn2 PE=2 SV=1	Pfdn2	16.58	0.663928	0.70717	0.85985	0.923014	1.46111	1.38493	1.68944	0.0361328	0.0532086
A0A0G2JW94	Clathrin interactor 1 OS=Rattus norvegicus OX=10116 GN=Clint1 PE=1 SV=2	Clint1	69.746	0.684579	0.733456	0.813693	1.14889	1.24863	1.37075	1.6885	0.00185471	0.00528946
A0A8I5ZQW8	Prostaglandin E synthase 3 OS=Rattus norvegicus OX=10116 GN=Ptges3 PE=1 SV=1	Ptges3	17.57	0.758796	0.735554	0.737417	1.26867	1.29072	1.20884	1.68845	1.85132e-05	0.000738653
F7F5P9	G3BP stress granule assembly factor 2 OS=Rattus norvegicus OX=10116 GN=G3bp2 PE=1 SV=1	G3bp2	54.073	0.664065	0.760484	0.809161	1.12409	1.30584	1.33636	1.68611	0.0027852	0.00694144
A0A8I6A7I8	Septin OS=Rattus norvegicus OX=10116 GN=Septin2 PE=1 SV=1	Septin2	44.625	0.725859	0.763972	0.74396	1.35769	1.28931	1.11921	1.68602	0.000955333	0.00347644
Q5I0L4	Cytosolic Fe-S cluster assembly factor NUBP1 OS=Rattus norvegicus OX=10116 GN=Nubp1 PE=1 SV=1	Nubp1	34.045	0.674457	0.704486	0.855565	1.27319	1.24812	1.24418	1.68515	0.00199645	0.00558065
A0A8I6AL33	Peroxiredoxin-4 OS=Rattus norvegicus OX=10116 GN=Prdx4 PE=1 SV=1	Prdx4	28.476	0.849296	0.634117	0.756816	1.45726	1.18919	1.11332	1.6783	0.0115628	0.0203524
A0A8I6AH91	Poly(rC)-binding protein 1 OS=Rattus norvegicus OX=10116 GN=Pcbp1 PE=1 SV=1	Pcbp1	37.497	0.764169	0.737609	0.74059	1.1279	1.28537	1.34436	1.67574	0.000673895	0.00283262
P30835	ATP-dependent 6-phosphofructokinase, liver type OS=Rattus norvegicus OX=10116 GN=Pfkl PE=1 SV=3	Pfkl	85.338	0.702295	0.74657	0.793979	1.29085	1.29852	1.16778	1.67517	0.000474514	0.00231584
D3ZU74	Cytoplasmic dynein 1 intermediate chain 2 OS=Rattus norvegicus OX=10116 GN=Dync1i2 PE=1 SV=1	Dync1i2	68.362	0.733552	0.724394	0.785259	1.3171	1.21811	1.22158	1.67474	0.000135252	0.00120921
F1LR42	RUN and FYVE domain-containing 1 OS=Rattus norvegicus OX=10116 GN=Rufy1 PE=1 SV=1	Rufy1	80.376	0.568479	0.715262	0.960167	1.68759	0.951587	1.11691	1.67391	0.0900114	0.116616
A0A8I6ARW7	Thioredoxin-related transmembrane protein 3 OS=Rattus norvegicus OX=10116 GN=Tmx3 PE=1 SV=1	Tmx3	51.072	0.7049	0.676699	0.863136	1.157	1.2569	1.34137	1.67292	0.00390441	0.00876364
A0A8I6GKX5	Inter-alpha-trypsin inhibitor heavy chain H3 OS=Rattus norvegicus OX=10116 GN=Itih3 PE=1 SV=1	Itih3	100.29	0.681218	0.796859	0.766878	1.22703	1.21346	1.31455	1.67266	0.000642527	0.00273651
A0A8I6ACJ2	V-type proton ATPase subunit H OS=Rattus norvegicus OX=10116 GN=Atp6v1h PE=1 SV=1	Atp6v1h	54.139	0.767285	0.668179	0.81106	1.38754	1.35164	1.0143	1.67079	0.011877	0.0207594
A0A8I6AC71	Sideroflexin-3 OS=Rattus norvegicus OX=10116 GN=Sfxn3 PE=1 SV=1	Sfxn3	31.985	0.612001	0.809935	0.827742	1.45147	1.30954	0.98931	1.66705	0.0278505	0.0424253
A0A8I6A7H7	General vesicular transport factor p115 OS=Rattus norvegicus OX=10116 GN=Uso1 PE=1 SV=1	Uso1	106.99	0.693552	0.699484	0.858689	1.20653	1.30255	1.23919	1.66462	0.00218045	0.00591429
A0A0G2K1D9	Thioredoxin-related transmembrane protein 1 OS=Rattus norvegicus OX=10116 GN=Tmx1 PE=1 SV=1	Tmx1	30.896	0.745193	0.729445	0.778889	1.17019	1.36533	1.21095	1.66249	0.000559541	0.00253343
Q71UF4	Histone-binding protein RBBP7 OS=Rattus norvegicus OX=10116 GN=Rbbp7 PE=2 SV=1	Rbbp7	47.82	0.658327	0.810604	0.785577	1.30598	1.35275	1.08676	1.66133	0.00566858	0.011642
A0A8I6GLH2	Small nuclear ribonucleoprotein-associated protein OS=Rattus norvegicus OX=10116 GN=Snrpb PE=3 SV=1	Snrpb	23.311	0.712187	0.756832	0.787478	1.36557	1.1905	1.18743	1.65899	0.000762516	0.0030229
P09527	Ras-related protein Rab-7a OS=Rattus norvegicus OX=10116 GN=Rab7a PE=1 SV=2	Rab7a	23.504	0.668997	0.809675	0.778055	1.18531	1.38426	1.1737	1.65872	0.0030357	0.00737802
A0A8I5ZNU7	Tripartite motif-containing protein 55 OS=Rattus norvegicus OX=10116 GN=Trim55 PE=4 SV=1	Trim55	57.991	0.657844	0.819027	0.782009	1.26266	1.11387	1.3646	1.65618	0.00477272	0.0101587
Q7TPB1	T-complex protein 1 subunit delta OS=Rattus norvegicus OX=10116 GN=Cct4 PE=1 SV=3	Cct4	58.099	0.697765	0.824235	0.737594	1.17937	1.2744	1.28663	1.65534	0.000844196	0.00322735
A0A8L2Q6U8	CUGBP Elav-like family member 1 OS=Rattus norvegicus OX=10116 GN=Celf1 PE=1 SV=1	Celf1	51.687	0.741909	0.738082	0.78243	1.24419	1.22031	1.27308	1.65203	2.30363e-05	0.000738653
A0A0G2JT48	Microtubule-associated protein RP/EB family member 1 OS=Rattus norvegicus OX=10116 GN=Mapre1 PE=1 SV=2	Mapre1	29.105	0.703238	0.770009	0.789693	1.22852	1.38829	1.12025	1.65142	0.00220684	0.00594127
A0A8I6AK10	Fascin OS=Rattus norvegicus OX=10116 GN=Fscn1 PE=1 SV=1	Fscn1	54.549	0.708298	0.742458	0.813213	1.20169	1.33245	1.20189	1.65021	0.000705194	0.00290457
P02401	60S acidic ribosomal protein P2 OS=Rattus norvegicus OX=10116 GN=Rplp2 PE=1 SV=2	Rplp2	11.692	0.683737	0.745742	0.834663	1.19032	1.34975	1.19579	1.65001	0.00209441	0.00575118
A0A0G2JVM2	MIA SH3 domain ER export factor 3 OS=Rattus norvegicus OX=10116 GN=Mia3 PE=1 SV=2	Mia3	213.01	0.697692	0.680817	0.88603	1.21514	1.35104	1.16929	1.64955	0.00587166	0.0119356
A0A0G2JXT8	Filamin B OS=Rattus norvegicus OX=10116 GN=Flnb PE=1 SV=1	Flnb	277.84	0.662581	0.795199	0.807497	1.28157	1.27157	1.18159	1.64868	0.00183719	0.00524675
A0A8I6A040	Eukaryotic translation initiation factor 5 OS=Rattus norvegicus OX=10116 GN=Eif5 PE=1 SV=1	Eif5	48.726	0.706324	0.728779	0.830197	1.38106	1.23315	1.12048	1.64866	0.0030853	0.00745036
D4AC36	Eukaryotic translation initiation factor 3 subunit F OS=Rattus norvegicus OX=10116 GN=Eif3f PE=1 SV=3	Eif3f	37.997	0.71385	0.776919	0.775219	1.18941	1.30283	1.24178	1.64785	0.000199827	0.00142373
A0A8I5Y1R0	Sperm-associated antigen 9 OS=Rattus norvegicus OX=10116 GN=Spag9 PE=1 SV=1	Spag9	144.54	0.681453	0.72643	0.858147	1.14314	1.26595	1.32488	1.6478	0.00350045	0.00813042
A0A8L2Q237	ADP-ribosylation factor 6 OS=Rattus norvegicus OX=10116 GN=Arf6 PE=1 SV=1	Arf6	18.172	0.781733	0.729524	0.757243	1.19732	1.24116	1.29302	1.64492	7.61077e-05	0.000968761
Q9WU49	Calcium-regulated heat stable protein 1 OS=Rattus norvegicus OX=10116 GN=Carhsp1 PE=1 SV=1	Carhsp1	15.906	0.433536	0.788727	1.04628	1.22902	1.33327	1.16917	1.64487	0.100139	0.128116
A0A8I6APJ0	U6 snRNA-associated Sm-like protein LSm4 OS=Rattus norvegicus OX=10116 GN=Lsm4 PE=1 SV=1	Lsm4	16.405	0.664819	0.722333	0.881662	1.23459	1.18564	1.31095	1.64455	0.00474544	0.0101206
A0A8I6G8Z3	Ig-like domain-containing protein OS=Rattus norvegicus OX=10116 GN=RGD1564696 PE=1 SV=1	RGD1564696	20.104	0.718732	0.720659	0.832999	0.703477	2.09289	0.931243	1.64039	0.308337	0.351916
D4ACB8	T-complex protein 1 subunit theta OS=Rattus norvegicus OX=10116 GN=Cct8 PE=1 SV=1	Cct8	59.588	0.703945	0.814135	0.754342	1.12905	1.33125	1.26728	1.64035	0.00154913	0.0048008
A0A8I5ZNQ9	Septin OS=Rattus norvegicus OX=10116 GN=Septin11 PE=1 SV=1	Septin11	49.091	0.718866	0.762072	0.797441	1.26182	1.21791	1.24188	1.63345	0.000101289	0.00105128
A0A8I5ZUU1	Eukaryotic translation elongation factor 1 delta (Guanine nucleotide exchange protein), isoform CRA_c OS=Rattus norvegicus OX=10116 GN=Pycr3 PE=1 SV=1	Pycr3	30.801	0.751664	0.784419	0.744751	1.16984	1.28611	1.26321	1.63062	0.000123718	0.00111942
Q5I0D7	Xaa-Pro dipeptidase OS=Rattus norvegicus OX=10116 GN=Pepd PE=2 SV=1	Pepd	54.75	0.683388	0.781858	0.817273	1.28423	1.34411	1.08914	1.62867	0.00432311	0.00943796
A0A140TAI3	Heterogeneous nuclear ribonucleoprotein C OS=Rattus norvegicus OX=10116 GN=Hnrnpc PE=1 SV=2	Hnrnpc	30.601	0.743367	0.754653	0.784934	1.29138	1.22303	1.20264	1.62817	5.47714e-05	0.000859227
Q6P502	T-complex protein 1 subunit gamma OS=Rattus norvegicus OX=10116 GN=Cct3 PE=1 SV=1	Cct3	60.646	0.708823	0.808072	0.766329	1.17909	1.33382	1.20387	1.62786	0.000827295	0.00318071
P68255	14-3-3 protein theta OS=Rattus norvegicus OX=10116 GN=Ywhaq PE=1 SV=1	Ywhaq	27.778	0.7155	0.778229	0.790695	1.16578	1.24897	1.30083	1.62648	0.000399701	0.00207693
A0A8I6AT53	Golgi reassembly-stacking protein 2 OS=Rattus norvegicus OX=10116 GN=Gorasp2 PE=1 SV=1	Gorasp2	43.282	0.705054	0.717965	0.861417	1.07003	1.43742	1.20811	1.62647	0.0106572	0.0191016
A0A8I6A0Y6	Interleukin enhancer-binding factor 3 OS=Rattus norvegicus OX=10116 GN=Ilf3 PE=1 SV=1	Ilf3	76.276	0.724526	0.727782	0.83418	1.28144	1.27365	1.15843	1.62411	0.00101167	0.0035951
A0A0G2K943	AP-2 complex subunit alpha OS=Rattus norvegicus OX=10116 GN=Ap2a2 PE=1 SV=2	Ap2a2	103.16	0.690118	0.725791	0.8727	1.28206	1.26545	1.16389	1.62168	0.00325841	0.00775206
D3ZAN3	Alpha glucosidase 2 alpha neutral subunit (Predicted) OS=Rattus norvegicus OX=10116 GN=Ganab PE=1 SV=1	Ganab	90.571	0.698024	0.784835	0.806411	1.23238	1.26234	1.216	1.62092	0.000443973	0.00223044
A0A140TAH1	Hepatocyte growth factor-regulated tyrosine kinase substrate OS=Rattus norvegicus OX=10116 GN=Hgs PE=1 SV=2	Hgs	92.493	0.738167	0.727891	0.823753	1.09176	1.30063	1.3178	1.6203	0.00264261	0.00665229
A0A0G2K9I6	Ceruloplasmin OS=Rattus norvegicus OX=10116 GN=Cp PE=3 SV=2	Cp	114.82	0.702477	0.803667	0.784372	1.0339	1.17817	1.49741	1.6195	0.0152923	0.0257308
Q5XI86	aminoacyl-tRNA hydrolase OS=Rattus norvegicus OX=10116 GN=Ptrh2 PE=1 SV=1	Ptrh2	19.529	0.80214	0.705838	0.783816	1.12669	1.2322	1.34931	1.61804	0.0018186	0.0052195
A0A8L2QDI1	78 kDa glucose-regulated protein OS=Rattus norvegicus OX=10116 GN=Hspa5 PE=1 SV=1	Hspa5	72.474	0.756405	0.762583	0.775199	1.20655	1.27708	1.22218	1.61531	1.3625e-05	0.000713886
A0A8I5ZUU4	Ataxin-10 OS=Rattus norvegicus OX=10116 GN=Atxn10 PE=1 SV=1	Atxn10	56.733	0.921594	0.672448	0.704208	1.26081	1.25616	1.18478	1.61068	0.00836167	0.015686
F2Z3Q8	Importin subunit beta-1 OS=Rattus norvegicus OX=10116 GN=Kpnb1 PE=1 SV=1	Kpnb1	97.183	0.762707	0.816051	0.722879	1.14172	1.24108	1.31556	1.60684	0.00093365	0.00344838
D3ZY44	Mitochondrial ribosomal protein S2 OS=Rattus norvegicus OX=10116 GN=Mrps2 PE=3 SV=1	Mrps2	32.175	0.550716	0.812929	0.93843	1.31647	1.06452	1.31694	1.60634	0.0473167	0.0672583
Q9ET61	Complement component C1q receptor OS=Rattus norvegicus OX=10116 GN=Cd93 PE=1 SV=1	Cd93	68.781	0.566633	0.766937	0.96951	1.20036	1.42134	1.07522	1.60521	0.0490001	0.0693886
P16391	RT1 class I histocompatibility antigen, AA alpha chain OS=Rattus norvegicus OX=10116 PE=1 SV=2	--	41.83	0.831441	0.843544	0.62918	1.14197	1.20652	1.34734	1.60398	0.011058	0.019643
Q9QYL8	Acyl-protein thioesterase 2 OS=Rattus norvegicus OX=10116 GN=Lypla2 PE=1 SV=1	Lypla2	24.807	0.807602	0.765169	0.731497	1.32275	1.1604	1.21258	1.60386	0.000598373	0.00263308
Q6MG79	Complement C4A OS=Rattus norvegicus OX=10116 GN=C4a PE=1 SV=1	C4a	192.19	0.72292	0.924955	0.657466	1.12623	1.12426	1.44416	1.60265	0.0224406	0.035331
B1WC34	Glucosidase 2 subunit beta OS=Rattus norvegicus OX=10116 GN=Prkcsh PE=1 SV=1	Prkcsh	59.218	0.730206	0.763423	0.81187	1.10655	1.33911	1.24884	1.60247	0.00180027	0.00517708
A0A8I6AMK7	Serine and arginine-rich-splicing factor 10 OS=Rattus norvegicus OX=10116 GN=Srsf10 PE=1 SV=1	Srsf10	22.222	0.769476	0.735766	0.802371	1.23487	1.25092	1.2066	1.60009	6.50886e-05	0.000910836
P85515	Alpha-centractin OS=Rattus norvegicus OX=10116 GN=Actr1a PE=1 SV=1	Actr1a	42.613	0.729561	0.761232	0.818827	1.09064	1.27746	1.32227	1.59783	0.00239333	0.0061903
D3ZUY8	AP-2 complex subunit alpha OS=Rattus norvegicus OX=10116 GN=Ap2a1 PE=1 SV=2	Ap2a1	105.59	0.719749	0.742988	0.847032	1.09313	1.28755	1.30955	1.59766	0.00356278	0.00824121
A0A8I5ZYK1	Synaptopodin-2 OS=Rattus norvegicus OX=10116 GN=Synpo2 PE=1 SV=1	Synpo2	116.68	0.865304	0.624817	0.820841	1.16871	0.952944	1.56739	1.59632	0.0606103	0.0828108
A0A0G2K995	Filamin binding LIM protein 1, isoform CRA_a OS=Rattus norvegicus OX=10116 GN=Fblim1 PE=4 SV=1	Fblim1	41.479	0.646951	0.794527	0.870291	1.16487	1.13927	1.38409	1.59542	0.0117379	0.0205481
A0A8I6AC82	Transmembrane emp24 domain-containing protein 7 OS=Rattus norvegicus OX=10116 GN=Tmed7 PE=1 SV=1	Tmed7	21.54	0.713984	0.762392	0.835757	1.12498	1.34432	1.21856	1.59501	0.00247865	0.00632436
A0A140TAI1	Ubiquilin 1, isoform CRA_b OS=Rattus norvegicus OX=10116 GN=Ubqln1 PE=1 SV=2	Ubqln1	58.715	0.725244	0.78945	0.797484	1.20304	1.32562	1.15916	1.59496	0.000740454	0.00298746
A0A0G2JTG7	Heterogeneous nuclear ribonucleoprotein H OS=Rattus norvegicus OX=10116 GN=Hnrnph1 PE=4 SV=2	Hnrnph1	47.075	0.762383	0.760683	0.789443	1.20104	1.25314	1.23331	1.59458	1.11193e-05	0.000708068
A0A8I6AUT2	UV excision repair protein RAD23 OS=Rattus norvegicus OX=10116 GN=Rad23b PE=1 SV=1	Rad23b	42.926	0.928225	0.761039	0.626721	1.28872	1.03914	1.35616	1.59069	0.0280922	0.0427647
A0A8I5ZTR1	Chloride intracellular channel protein 2 OS=Rattus norvegicus OX=10116 GN=Clic2 PE=1 SV=1	Clic2	25.672	1.02222	0.62952	0.66543	0.868907	1.83373	0.98019	1.58936	0.1952	0.231832
Q5U211	Sorting nexin-3 OS=Rattus norvegicus OX=10116 GN=Snx3 PE=1 SV=1	Snx3	18.762	0.660623	0.812342	0.849154	1.3001	1.37545	1.00233	1.58385	0.0214183	0.034037
Q6T487	Alpha-actinin-1 OS=Rattus norvegicus OX=10116 GN=Actn1 PE=1 SV=1	Actn1	105.47	0.581117	0.871267	0.869929	1.34215	1.14721	1.18832	1.58363	0.0293165	0.0443586
A0A8I6A6T4	Non-muscle caldesmon OS=Rattus norvegicus OX=10116 GN=Cald1 PE=1 SV=1	Cald1	59.564	0.636283	0.857398	0.829148	1.18806	1.1717	1.31741	1.58306	0.00999277	0.0181416
A0A8I6AGZ0	Clathrin heavy chain OS=Rattus norvegicus OX=10116 GN=Cltc PE=1 SV=1	Cltc	189.02	0.749047	0.776988	0.797336	1.15362	1.27008	1.25293	1.58245	0.000198247	0.00142373
Q5PQX1	Torsin-1A-interacting protein 1 OS=Rattus norvegicus OX=10116 GN=Tor1aip1 PE=1 SV=1	Tor1aip1	65.648	0.873243	0.676459	0.773878	1.13801	1.57419	0.964216	1.58222	0.051927	0.0727559
F1LRI8	Methionine aminopeptidase 2 OS=Rattus norvegicus OX=10116 GN=Metap2 PE=1 SV=4	Metap2	50.672	0.760791	0.782781	0.781063	1.19935	1.23156	1.24446	1.58105	5.6691e-06	0.000708068
F1LM16	Plasminogen activator inhibitor 1 OS=Rattus norvegicus OX=10116 GN=Serpine1 PE=3 SV=1	Serpine1	45.041	0.67396	0.819306	0.833438	1.13811	1.15815	1.37703	1.57876	0.00744531	0.0143615
B0BN74	BAG cochaperone 2 OS=Rattus norvegicus OX=10116 GN=Bag2 PE=2 SV=1	Bag2	23.575	0.724097	0.757507	0.846741	1.21031	1.12563	1.33571	1.57694	0.00258744	0.00655001
A0A8I6ASE8	Histone H2A OS=Rattus norvegicus OX=10116 GN=H2az1-ps1 PE=3 SV=1	H2az1-ps1	13.223	0.725879	0.756932	0.845747	1.2243	1.18977	1.25737	1.5767	0.000695359	0.00287986
P68101	Eukaryotic translation initiation factor 2 subunit 1 OS=Rattus norvegicus OX=10116 GN=Eif2s1 PE=1 SV=2	Eif2s1	36.108	0.720016	0.80596	0.803022	1.1683	1.20762	1.29508	1.57622	0.000680758	0.00285083
P07323	Gamma-enolase OS=Rattus norvegicus OX=10116 GN=Eno2 PE=1 SV=2	Eno2	47.14	0.900902	0.62217	0.806861	1.27336	1.04019	1.35651	1.57518	0.027657	0.0421592
A0A8I6AWK8	Sarcolemmal membrane-associated protein OS=Rattus norvegicus OX=10116 GN=Slmap PE=1 SV=1	Slmap	90.703	0.757615	0.778933	0.795008	1.11049	1.17549	1.38246	1.57339	0.00259263	0.00655578
A0A8J8Y6U2	RNA helicase OS=Rattus norvegicus OX=10116 GN=Ddx19a PE=1 SV=1	Ddx19a	53.406	0.801857	0.765236	0.764609	1.11595	1.22642	1.32593	1.57323	0.00099252	0.00355443
A0A8I6A276	Small glutamine-rich tetratricopeptide repeat-containing protein alpha OS=Rattus norvegicus OX=10116 GN=Sgta PE=1 SV=1	Sgta	30.971	0.738874	0.846148	0.747344	1.14051	1.36419	1.16294	1.5725	0.00321109	0.00766375
A0A8I5ZX46	peptidylprolyl isomerase OS=Rattus norvegicus OX=10116 GN=Fkbp5 PE=1 SV=1	Fkbp5	52.763	0.781009	0.686228	0.865485	1.24362	1.40814	1.01552	1.5721	0.0184024	0.0299788
A0A8I6A256	AP2-associated protein kinase 1 OS=Rattus norvegicus OX=10116 GN=Aak1 PE=1 SV=1	Aak1	122.39	0.667084	0.700802	0.968066	1.3191	1.19383	1.15112	1.56855	0.0201191	0.0323543
Q4G079	Aminoacyl tRNA synthetase complex-interacting multifunctional protein 1 OS=Rattus norvegicus OX=10116 GN=Aimp1 PE=1 SV=1	Aimp1	34.574	0.677386	0.867842	0.791423	1.16848	1.24663	1.24824	1.56778	0.00384318	0.00867603
A0A0G2K4E9	Annexin OS=Rattus norvegicus OX=10116 GN=Anxa4 PE=1 SV=1	Anxa4	34.913	0.734941	0.859272	0.743046	1.29561	1.19834	1.16879	1.56711	0.00159159	0.00486546
P97541	Heat shock protein beta-6 OS=Rattus norvegicus OX=10116 GN=Hspb6 PE=1 SV=1	Hspb6	17.505	0.813359	0.771093	0.753813	1.01009	1.23805	1.41359	1.566	0.0118477	0.0207243
Q6Q0N1	Cytosolic non-specific dipeptidase OS=Rattus norvegicus OX=10116 GN=Cndp2 PE=1 SV=1	Cndp2	52.693	0.798168	0.759917	0.781253	1.16686	1.2906	1.2032	1.56483	0.000172701	0.00133669
Q2PQA9	Kinesin-1 heavy chain OS=Rattus norvegicus OX=10116 GN=Kif5b PE=1 SV=1	Kif5b	109.53	0.753137	0.754733	0.833919	1.12687	1.17605	1.35529	1.56214	0.00241926	0.00622506
A0A8I6AC86	Complement factor I OS=Rattus norvegicus OX=10116 GN=Cfi PE=1 SV=1	Cfi	68.491	0.749678	0.804937	0.787318	1.13098	1.17354	1.35355	1.56199	0.00164314	0.00495959
A0A8I6AFX6	Aldehyde dehydrogenase family 16 member A1 OS=Rattus norvegicus OX=10116 GN=Aldh16a1 PE=1 SV=1	Aldh16a1	79.949	0.737702	0.77876	0.825793	1.13646	1.19523	1.32606	1.56163	0.00135185	0.00438232
A0A8I6ANH9	Dipeptidyl peptidase 3 OS=Rattus norvegicus OX=10116 GN=Dpp3 PE=1 SV=1	Dpp3	79.753	0.724198	0.796411	0.821893	1.18377	1.30541	1.16833	1.56136	0.000993915	0.00355443
Q5XIP1	Protein pelota homolog OS=Rattus norvegicus OX=10116 GN=Pelo PE=1 SV=1	Pelo	43.407	0.959589	0.682816	0.700176	1.1729	1.28102	1.2035	1.56128	0.0153304	0.0257757
F1MA98	Nucleoprotein TPR OS=Rattus norvegicus OX=10116 GN=Tpr PE=1 SV=1	Tpr	267.3	1.0151	0.600656	0.728459	1.14849	1.24822	1.25907	1.55949	0.0401099	0.0583017
D3ZMX6	Syntrophin, beta 2 OS=Rattus norvegicus OX=10116 GN=Sntb2 PE=1 SV=4	Sntb2	60.401	0.724794	0.900857	0.721013	1.26697	1.06911	1.31726	1.55682	0.0103467	0.0186191
P15684	Aminopeptidase N OS=Rattus norvegicus OX=10116 GN=Anpep PE=1 SV=2	Anpep	109.45	0.625534	0.712836	1.00869	1.40104	1.26962	0.982278	1.55639	0.0634714	0.0862491
D4ABT8	Heterogeneous nuclear ribonucleoprotein U-like 2 OS=Rattus norvegicus OX=10116 GN=Hnrnpul2 PE=1 SV=2	Hnrnpul2	80.992	0.701576	0.771998	0.873698	1.24882	1.36442	1.03948	1.55616	0.0126066	0.0218147
A0A8I6AC77	Sorting nexin OS=Rattus norvegicus OX=10116 GN=Snx9 PE=1 SV=1	Snx9	66.27	0.646803	0.861824	0.839382	1.21248	1.21291	1.2266	1.55536	0.00800379	0.0151574
A0A8I6ADT2	Vacuolar proton pump subunit B OS=Rattus norvegicus OX=10116 GN=Atp6v1b2 PE=1 SV=1	Atp6v1b2	56.494	0.732298	0.732248	0.88463	1.19088	1.32772	1.13222	1.55409	0.00488925	0.0103432
P62828	GTP-binding nuclear protein Ran OS=Rattus norvegicus OX=10116 GN=Ran PE=1 SV=3	Ran	24.423	0.778882	0.807456	0.765361	1.18451	1.25187	1.21192	1.55135	4.05835e-05	0.000808312
M0RCV0	Serine-threonine kinase receptor-associated protein OS=Rattus norvegicus OX=10116 GN=Strap PE=1 SV=2	Strap	37.957	0.766079	0.766556	0.819388	1.23379	1.24201	1.17217	1.551	0.000108778	0.00105128
D4A9G1	Ribosomal protein L3-like OS=Rattus norvegicus OX=10116 GN=Rpl3l PE=3 SV=2	Rpl3l	46.394	0.739651	0.752683	0.861286	1.09204	1.02445	1.5299	1.54926	0.0335416	0.0499136
Q5RK30	Ribosome maturation protein SBDS OS=Rattus norvegicus OX=10116 GN=Sbds PE=2 SV=1	Sbds	28.752	0.658928	1.03057	0.670754	1.35151	1.03071	1.25753	1.5421	0.0548858	0.076031
A0A0G2JTD7	Cytoplasmic linker-associated protein 1 OS=Rattus norvegicus OX=10116 GN=Clasp1 PE=1 SV=2	Clasp1	156.5	0.638682	0.823622	0.898292	1.23084	1.25286	1.15571	1.54173	0.0136429	0.0233567
A0A8I6A074	Abraxas 2, BRISC complex subunit OS=Rattus norvegicus OX=10116 GN=Abraxas2 PE=1 SV=1	Abraxas2	46.585	0.756641	0.850276	0.75488	0.988601	1.07262	1.57698	1.54044	0.0507906	0.0713975
P08753	Guanine nucleotide-binding protein G(i) subunit alpha-3 OS=Rattus norvegicus OX=10116 GN=Gnai3 PE=1 SV=3	Gnai3	40.522	0.685118	0.779583	0.898122	1.28106	1.26632	1.0898	1.53934	0.0098156	0.0178751
A0A8I6AFK9	CAP-Gly domain-containing linker protein 1 OS=Rattus norvegicus OX=10116 GN=Clip1 PE=1 SV=1	Clip1	157.34	0.736022	0.860501	0.766308	1.1155	1.13022	1.39146	1.53933	0.00745712	0.014372
P27881	Hexokinase-2 OS=Rattus norvegicus OX=10116 GN=Hk2 PE=1 SV=1	Hk2	102.54	0.866928	0.805513	0.690583	1.02529	1.18305	1.42864	1.53912	0.0219616	0.0347225
A0A8I6ACZ6	Complement C8 alpha chain OS=Rattus norvegicus OX=10116 GN=C8a PE=1 SV=1	C8a	61.325	0.677967	0.787422	0.898877	1.1201	1.31458	1.20106	1.53778	0.00974245	0.0178163
Q8R4A1	ERO1-like protein alpha OS=Rattus norvegicus OX=10116 GN=Ero1a PE=1 SV=1	Ero1a	54.018	0.688357	0.8662	0.810104	1.20964	1.28669	1.139	1.53736	0.00485014	0.0102798
B5DF89	Cullin-3 OS=Rattus norvegicus OX=10116 GN=Cul3 PE=1 SV=2	Cul3	88.931	0.858771	0.782795	0.723172	1.0847	1.25627	1.2943	1.53728	0.00434009	0.00946584
A0A8L2URF4	Ubiquitin-like protein 4A OS=Rattus norvegicus OX=10116 GN=Ubl4a PE=4 SV=1	Ubl4a	18.632	0.799487	0.805777	0.760225	1.09115	1.23539	1.30798	1.53647	0.00164564	0.00495959
Q4FZT9	26S proteasome non-ATPase regulatory subunit 2 OS=Rattus norvegicus OX=10116 GN=Psmd2 PE=1 SV=1	Psmd2	100.19	0.796718	0.8035	0.76548	1.21089	1.19674	1.22667	1.53625	1.31344e-05	0.000708635
Q7M6Z3	N-lysine methyltransferase SMYD2 OS=Rattus norvegicus OX=10116 GN=Smyd2 PE=1 SV=1	Smyd2	49.648	0.811938	0.772144	0.782014	1.24454	1.05946	1.3299	1.53582	0.00356248	0.00824121
Q5U2S7	Proteasome (Prosome, macropain) 26S subunit, non-ATPase, 3 OS=Rattus norvegicus OX=10116 GN=Psmd3 PE=1 SV=1	Psmd3	60.687	0.775804	0.784098	0.808119	1.15144	1.16525	1.31529	1.53376	0.000649177	0.00275961
D3ZMY7	Cytosolic purine 5'-nucleotidase OS=Rattus norvegicus OX=10116 GN=Nt5c2 PE=1 SV=4	Nt5c2	64.865	0.770645	0.799677	0.797805	1.15019	1.17385	1.30783	1.53365	0.000512259	0.00242462
F1LV13	Heterogeneous nuclear ribonucleoprotein M OS=Rattus norvegicus OX=10116 GN=Hnrnpm PE=1 SV=2	Hnrnpm	72.543	0.750152	0.771824	0.846195	1.25178	1.24177	1.13828	1.5336	0.000833615	0.00319955
A0A8I6GKM0	Interleukin enhancer-binding factor 2 OS=Rattus norvegicus OX=10116 GN=Ilf2 PE=1 SV=1	Ilf2	40.51	0.742631	0.6952	0.932842	1.20332	1.28594	1.14006	1.53093	0.0106175	0.0190456
A0A8L2QK78	Calcium-transporting ATPase OS=Rattus norvegicus OX=10116 GN=Atp2b1 PE=1 SV=1	Atp2b1	130.65	0.795956	0.721576	0.853922	1.22015	1.21813	1.19026	1.53009	0.000986185	0.00353802
P53812	Phosphatidylinositol transfer protein beta isoform OS=Rattus norvegicus OX=10116 GN=Pitpnb PE=1 SV=2	Pitpnb	31.45	0.746039	0.755694	0.870699	1.33805	1.07697	1.21254	1.52905	0.00610706	0.0122615
A0A8I6AIU8	Importin subunit alpha OS=Rattus norvegicus OX=10116 GN=Kpna3 PE=1 SV=1	Kpna3	56.692	0.736971	0.766488	0.869418	1.16878	1.23865	1.21969	1.52858	0.00127457	0.00419758
P51635	Aldo-keto reductase family 1 member A1 OS=Rattus norvegicus OX=10116 GN=Akr1a1 PE=1 SV=2	Akr1a1	36.505	0.80009	0.746008	0.826947	1.14942	1.29386	1.18368	1.5284	0.000822487	0.00316763
A0A8I5Y824	Mitochondrial dicarboxylate carrier OS=Rattus norvegicus OX=10116 GN=Slc25a10 PE=1 SV=1	Slc25a10	29.484	0.910455	0.906825	0.558509	1.33669	0.882712	1.40481	1.52548	0.123484	0.154133
F7ELS2	Chaperonin-containing TCP1 subunit 6A OS=Rattus norvegicus OX=10116 GN=Cct6a PE=1 SV=1	Cct6a	61.743	0.735839	0.884615	0.757029	1.11566	1.25001	1.25684	1.52368	0.00362202	0.00830331
F7FGV7	26S proteasome non-ATPase regulatory subunit 6 OS=Rattus norvegicus OX=10116 GN=Psmd6 PE=1 SV=1	Psmd6	43.905	0.734024	0.782909	0.860674	1.13765	1.25674	1.228	1.52355	0.00156334	0.00482494
Q8CFN2	Cell division control protein 42 homolog OS=Rattus norvegicus OX=10116 GN=Cdc42 PE=1 SV=2	Cdc42	21.258	0.830279	0.751072	0.798499	1.26906	1.19107	1.16002	1.52117	0.000445494	0.00223044
A0A8L2QCQ2	2',3'-cyclic-nucleotide 3'-phosphodiesterase OS=Rattus norvegicus OX=10116 GN=Cnp PE=1 SV=1	Cnp	46.939	0.589352	0.989378	0.801158	1.183	1.18594	1.25117	1.52113	0.0435717	0.0626865
F7FQB8	Karyopherin subunit alpha 4 OS=Rattus norvegicus OX=10116 GN=Kpna4 PE=1 SV=1	Kpna4	67.673	0.688058	0.907769	0.788144	1.36191	1.0308	1.22331	1.51681	0.0216593	0.0343409
E9PT82	Striatin-3 OS=Rattus norvegicus OX=10116 GN=Strn3 PE=1 SV=1	Strn3	77.628	0.868619	0.900985	0.61797	1.00674	1.2933	1.31238	1.51301	0.0464617	0.066252
P04638	Apolipoprotein A-II OS=Rattus norvegicus OX=10116 GN=Apoa2 PE=2 SV=1	Apoa2	11.439	0.560895	0.858919	0.968547	1.15839	1.43228	1.02096	1.51218	0.0898546	0.116547
D3ZRE3	Casein kinase I isoform alpha OS=Rattus norvegicus OX=10116 GN=Csnk1a1 PE=1 SV=2	Csnk1a1	38.559	0.828855	0.801094	0.76095	1.14175	1.26623	1.20111	1.50952	0.000449838	0.00224719
A0A8I6GHH3	SH3 domain-binding glutamate-rich protein-like OS=Rattus norvegicus OX=10116 GN=Sh3bgrl PE=1 SV=1	Sh3bgrl	26.921	0.616539	0.941824	0.832881	1.08896	1.39674	1.12306	1.50916	0.0469919	0.0669234
A0A0G2JSH4	Glycogen synthase kinase-3 beta OS=Rattus norvegicus OX=10116 GN=Gsk3b PE=1 SV=2	Gsk3b	47.991	0.750434	0.79187	0.849155	1.14461	1.2042	1.25973	1.50893	0.000806689	0.00313357
G3V647	Pyridoxal kinase OS=Rattus norvegicus OX=10116 GN=Pdxk PE=1 SV=1	Pdxk	34.855	0.745033	0.751226	0.89801	1.41026	1.02846	1.16701	1.50598	0.0212914	0.0339007
A0A8L2Q6I7	Dolichyl-diphosphooligosaccharide--protein glycosyltransferase subunit DAD1 OS=Rattus norvegicus OX=10116 GN=Dad1 PE=1 SV=1	Dad1	14.554	0.744618	0.826659	0.823892	1.16587	1.26888	1.17008	1.50504	0.000746854	0.0029994
A0A8I5ZPT7	Dynactin subunit 1 OS=Rattus norvegicus OX=10116 GN=Dctn1 PE=1 SV=1	Dctn1	137.01	0.736318	0.821723	0.837464	1.10377	1.19681	1.30392	1.50469	0.00287244	0.00709606
F1LM55	Cell cycle and apoptosis regulator 2 OS=Rattus norvegicus OX=10116 GN=Ccar2 PE=1 SV=1	Ccar2	102.79	0.562571	0.829399	1.00383	1.28555	1.25736	1.0613	1.50438	0.0748969	0.0994359
A0A8J8XPQ6	m7GpppX diphosphatase OS=Rattus norvegicus OX=10116 GN=Dcps PE=1 SV=1	Dcps	39.991	0.719022	0.900213	0.777292	1.83151	1.23321	0.538752	1.50362	0.466827	0.510811
A0A8I6GKJ1	Integrin beta OS=Rattus norvegicus OX=10116 GN=Itgb1 PE=1 SV=1	Itgb1	82.134	0.825982	0.750719	0.820108	1.09616	1.13181	1.37522	1.50333	0.0064124	0.0127625
A0A8J8XXQ6	Heterogeneous nuclear ribonucleoprotein A/B OS=Rattus norvegicus OX=10116 GN=Hnrnpab PE=1 SV=1	Hnrnpab	32.653	0.759923	0.793666	0.843268	1.207	1.34233	1.05382	1.50328	0.00611171	0.0122615
A0A8I6AKS6	Heat shock protein HSP 90-beta OS=Rattus norvegicus OX=10116 GN=Hsp90ab1 PE=1 SV=1	Hsp90ab1	81.375	0.764486	0.841641	0.792945	1.09524	1.19205	1.31363	1.50097	0.00245915	0.00629599
B1H267	Sorting nexin-5 OS=Rattus norvegicus OX=10116 GN=Snx5 PE=1 SV=1	Snx5	46.793	0.818035	0.789597	0.794501	1.21249	1.37963	1.00576	1.49778	0.0128111	0.0221007
Q4KLI4	Peptidyl-prolyl cis-trans isomerase OS=Rattus norvegicus OX=10116 GN=Ppil1 PE=1 SV=1	Ppil1	18.251	0.75795	0.764089	0.881704	1.14011	1.2635	1.19265	1.49611	0.00214264	0.00584427
M0R4V3	Synaptosomal-associated protein OS=Rattus norvegicus OX=10116 GN=Snap23 PE=1 SV=3	Snap23	24.466	0.749513	0.808886	0.845386	1.11155	1.20332	1.28134	1.49606	0.00174564	0.00508466
Q4V8E2	Proteasome (Prosome, macropain) 26S subunit, non-ATPase, 14 OS=Rattus norvegicus OX=10116 GN=Psmd14 PE=1 SV=1	Psmd14	34.577	0.851878	0.792024	0.760467	1.07171	1.30685	1.21708	1.49546	0.00391419	0.00876607
B2RYF6	CLPTM1 regulator of GABA type A receptor forward-trafficking OS=Rattus norvegicus OX=10116 GN=Clptm1 PE=1 SV=1	Clptm1	75.276	0.777102	0.916524	0.711159	1.19839	1.34339	1.05343	1.49503	0.0169739	0.0279958
A0A8I6AM24	Adaptor-related protein complex 3 subunit delta 1 OS=Rattus norvegicus OX=10116 GN=Ap3d1 PE=1 SV=1	Ap3d1	133.25	0.693017	0.817622	0.895216	1.3088	1.19477	1.09058	1.49392	0.0115758	0.0203592
A0A8L2QL16	Lipoma-preferred partner homolog OS=Rattus norvegicus OX=10116 GN=Lpp PE=1 SV=1	Lpp	65.534	0.649079	0.858903	0.901388	1.11669	1.18007	1.29386	1.49028	0.0214223	0.034037
Q9QXQ0	Alpha-actinin-4 OS=Rattus norvegicus OX=10116 GN=Actn4 PE=1 SV=2	Actn4	104.91	0.697474	0.889056	0.823727	1.23321	1.13234	1.22419	1.48936	0.00629069	0.0125646
A0A8I6AJ44	Tenascin XB OS=Rattus norvegicus OX=10116 GN=AABR07044388.2 PE=1 SV=1	AABR07044388.2	454.78	0.76739	0.846655	0.797387	1.14908	1.30662	1.13287	1.48815	0.00179065	0.00515898
A0A140TAD5	Chitinase domain-containing protein 1 OS=Rattus norvegicus OX=10116 GN=Chid1 PE=1 SV=1	Chid1	41.278	0.709999	0.871987	0.829695	1.18057	1.53494	0.872808	1.48789	0.0981072	0.125731
Q66H12	Alpha-N-acetylgalactosaminidase OS=Rattus norvegicus OX=10116 GN=Naga PE=2 SV=1	Naga	46.871	0.76112	0.772926	0.877993	1.12826	1.37787	1.08183	1.48752	0.0107501	0.0192375
D3ZCQ9	Myeloid leukemia factor 1 OS=Rattus norvegicus OX=10116 GN=Mlf1 PE=1 SV=1	Mlf1	32.22	0.845195	0.673558	0.895074	1.2471	1.21733	1.12175	1.48568	0.0121944	0.0212294
Q6P725	Desmin OS=Rattus norvegicus OX=10116 GN=Des PE=1 SV=1	Des	53.422	0.813003	0.807283	0.794049	1.02026	1.172	1.39341	1.48516	0.0128063	0.0221007
Q3B7U9	Peptidyl-prolyl cis-trans isomerase FKBP8 OS=Rattus norvegicus OX=10116 GN=Fkbp8 PE=2 SV=1	Fkbp8	43.555	0.624475	0.77687	1.01384	1.0955	1.32212	1.1672	1.48429	0.0523034	0.0732378
O35814	Stress-induced-phosphoprotein 1 OS=Rattus norvegicus OX=10116 GN=Stip1 PE=1 SV=1	Stip1	62.569	0.720645	0.877529	0.818542	1.09575	1.21997	1.26757	1.48271	0.00544258	0.0113015
A0A8I6AJT3	Paxillin OS=Rattus norvegicus OX=10116 GN=Pxn PE=1 SV=1	Pxn	63.97	0.948743	0.653512	0.814837	1.28781	1.12057	1.17453	1.48232	0.0251647	0.0388595
A0A8L2Q0W8	Ion channel TACAN OS=Rattus norvegicus OX=10116 GN=Tmem120a PE=1 SV=1	Tmem120a	42.408	0.835511	0.546249	1.03562	1.04494	1.5	1.03768	1.48202	0.139639	0.172199
A0A8I6AJ42	Protein FAM98A OS=Rattus norvegicus OX=10116 GN=Fam98a PE=1 SV=1	Fam98a	53.958	0.803851	0.709498	0.906079	1.01349	1.23195	1.33513	1.47993	0.0225161	0.035401
A0A8I5ZVU8	Muscleblind-like-splicing regulator 1 OS=Rattus norvegicus OX=10116 GN=Mbnl1 PE=1 SV=1	Mbnl1	33.05	0.782553	0.778371	0.858793	1.33643	1.0835	1.16035	1.47963	0.00501059	0.0105405
A0A8I6A9V3	Eukaryotic translation initiation factor 4, gamma 2 OS=Rattus norvegicus OX=10116 GN=Eif4g2 PE=1 SV=1	Eif4g2	97.902	0.733632	0.787935	0.898936	1.20428	1.26878	1.10644	1.47882	0.00536904	0.0111817
A0A8I6AEL9	Tetratricopeptide repeat domain 1 OS=Rattus norvegicus OX=10116 GN=Ttc1 PE=1 SV=1	Ttc1	32.318	0.708749	0.908233	0.804101	1.26858	1.1014	1.20894	1.47823	0.00887336	0.0164812
A0A8L2QK91	Calnexin OS=Rattus norvegicus OX=10116 GN=Canx PE=1 SV=1	Canx	67.538	0.812379	0.736468	0.872525	1.09672	1.18388	1.29803	1.47793	0.00484718	0.0102798
B2RYD7	dolichyl-diphosphooligosaccharide--protein glycotransferase OS=Rattus norvegicus OX=10116 GN=Stt3b PE=1 SV=1	Stt3b	93.435	0.820517	0.656533	0.94463	1.28757	1.25748	1.03327	1.47762	0.0352385	0.0521975
A0A8I6GJK4	DnaJ heat shock protein family (Hsp40) member B2 OS=Rattus norvegicus OX=10116 GN=Dnajb2 PE=1 SV=1	Dnajb2	30.711	0.790507	0.834114	0.79755	0.956301	1.3299	1.29162	1.47712	0.0236242	0.0368851
Q9EPX0	Heat shock protein beta-8 OS=Rattus norvegicus OX=10116 GN=Hspb8 PE=1 SV=1	Hspb8	21.592	0.76633	0.877721	0.778243	0.983395	1.29551	1.2988	1.47699	0.0196244	0.0316718
Q498C8	Protein RER1 OS=Rattus norvegicus OX=10116 GN=Rer1 PE=1 SV=1	Rer1	22.988	0.771982	0.78454	0.866757	1.03102	1.46984	1.07587	1.47598	0.0324381	0.0484958
G3V615	Complement factor B OS=Rattus norvegicus OX=10116 GN=Cfb PE=1 SV=1	Cfb	85.352	0.730806	0.852607	0.840156	1.06016	1.22008	1.29619	1.47569	0.00734861	0.0142115
A0A8I6GMK2	14-3-3 protein beta/alpha OS=Rattus norvegicus OX=10116 GN=Ywhab PE=1 SV=1	Ywhab	29.447	0.772888	0.769829	0.881039	1.07264	1.25219	1.25142	1.4755	0.00463377	0.00996171
D3ZTE0	Coagulation factor XII OS=Rattus norvegicus OX=10116 GN=F12 PE=2 SV=1	F12	65.843	0.801481	0.792253	0.831078	0.985635	1.31201	1.27754	1.47442	0.014628	0.0247239
B2RYP4	Sorting nexin-2 OS=Rattus norvegicus OX=10116 GN=Snx2 PE=1 SV=1	Snx2	58.53	0.799748	0.752194	0.873117	1.24195	1.24071	1.09228	1.47417	0.00307769	0.00743995
D4A9L2	Serine/arginine-rich splicing factor 1 OS=Rattus norvegicus OX=10116 GN=Srsf1 PE=1 SV=1	Srsf1	27.744	0.821377	0.808662	0.795592	1.12453	1.19667	1.25317	1.47358	0.000292573	0.0017301
A0A8I6AJH7	Peptidyl-prolyl cis-trans isomerase OS=Rattus norvegicus OX=10116 GN=Pin1 PE=1 SV=1	Pin1	16.857	0.826835	0.802537	0.797601	1.1097	1.373	1.09032	1.47222	0.00703231	0.0137176
B0BN93	26S proteasome non-ATPase regulatory subunit 13 OS=Rattus norvegicus OX=10116 GN=Psmd13 PE=1 SV=1	Psmd13	42.817	0.780017	0.793181	0.854578	1.16072	1.25464	1.15687	1.4714	0.000560327	0.00253343
A0A0A0MY48	dynamin GTPase OS=Rattus norvegicus OX=10116 GN=Dnm2 PE=1 SV=2	Dnm2	97.253	0.820305	0.770306	0.838576	1.12926	1.20436	1.23719	1.46996	0.000489104	0.0023647
A0A8I6A2L6	RCG61099, isoform CRA_b OS=Rattus norvegicus OX=10116 GN=Srsf3 PE=4 SV=1	Srsf3	14.203	0.791546	0.728921	0.909242	1.15949	1.25182	1.15898	1.46943	0.00500147	0.0105348
B0BMT9	Sqrdl protein OS=Rattus norvegicus OX=10116 GN=Sqor PE=1 SV=1	Sqor	50.201	0.37057	1.11058	0.948697	1.49207	1.2981	0.779981	1.46929	0.317566	0.360987
Q5M818	39S ribosomal protein L16, mitochondrial OS=Rattus norvegicus OX=10116 GN=Mrpl16 PE=2 SV=1	Mrpl16	28.895	0.934728	0.71015	0.785642	1.24174	1.05164	1.2761	1.46861	0.0182342	0.0297262
A0A0G2JSR7	Matrin-3 OS=Rattus norvegicus OX=10116 GN=Matr3 PE=1 SV=1	Matr3	94.501	0.792937	0.752057	0.885707	1.1889	1.16598	1.21442	1.46842	0.00146477	0.00461557
A0A8I5ZQN1	Phosphatidylinositol-3,5-bisphosphate 3-phosphatase OS=Rattus norvegicus OX=10116 GN=Mtmr2 PE=1 SV=1	Mtmr2	72.319	0.639728	0.637662	1.15463	1.31339	1.20349	1.0511	1.46709	0.113152	0.143255
A2VCW8	Septin OS=Rattus norvegicus OX=10116 GN=Septin7 PE=1 SV=1	Septin7	50.678	0.800391	0.825811	0.806131	1.11603	1.18964	1.26199	1.46677	0.000483224	0.00235141
P63086	Mitogen-activated protein kinase 1 OS=Rattus norvegicus OX=10116 GN=Mapk1 PE=1 SV=3	Mapk1	41.275	0.832384	0.801339	0.799429	1.16516	1.20662	1.19507	1.46594	2.16869e-05	0.000738653
A0A8I6B3W0	V-type proton ATPase subunit E 1 OS=Rattus norvegicus OX=10116 GN=Atp6v1e1 PE=1 SV=1	Atp6v1e1	25.087	0.848894	0.780112	0.805296	1.21795	1.14205	1.2057	1.46477	0.000272928	0.00167854
A0A8I6G1Z9	Nucleosome assembly protein 1-like 4 OS=Rattus norvegicus OX=10116 GN=Nap1l4 PE=1 SV=1	Nap1l4	41.694	0.741803	0.842915	0.850254	1.1289	1.2474	1.18873	1.46409	0.00191552	0.00539999
A0A8I6A497	Interferon-inducible double-stranded RNA-dependent protein kinase activator A OS=Rattus norvegicus OX=10116 GN=Prkra PE=1 SV=1	Prkra	33.151	0.60495	0.915235	0.915688	1.01363	1.27589	1.27461	1.46318	0.0675318	0.0906189
Q4V8K5	BRO1 domain-containing protein BROX OS=Rattus norvegicus OX=10116 GN=Brox PE=2 SV=1	Brox	46.191	0.843252	0.782246	0.810853	1.22074	1.10267	1.24024	1.4627	0.000889717	0.00334646
M0R9X8	Cytoplasmic dynein 1 heavy chain 1 OS=Rattus norvegicus OX=10116 GN=Dync1h1 PE=1 SV=3	Dync1h1	532.2	0.793404	0.819819	0.823848	1.15068	1.16551	1.24674	1.46197	0.000160926	0.00133245
P62198	26S proteasome regulatory subunit 8 OS=Rattus norvegicus OX=10116 GN=Psmc5 PE=1 SV=1	Psmc5	45.626	0.840127	0.789048	0.808147	1.05441	1.17929	1.32898	1.46172	0.00561622	0.0115661
D4AEG6	Mitochondrial ribosomal protein L32 OS=Rattus norvegicus OX=10116 GN=Mrpl32 PE=3 SV=2	Mrpl32	23.114	0.703953	0.945471	0.788674	1.00776	1.34655	1.20759	1.46094	0.034546	0.051239
Q3S4A4	ADP-ribosylation factor GTPase activating protein 1 heart isoform OS=Rattus norvegicus OX=10116 GN=Arfgap1 PE=1 SV=1	Arfgap1	46.693	0.639053	0.791327	1.00918	1.33886	1.4011	0.820481	1.45946	0.16406	0.198456
Q9WVB1	Ras-related protein Rab-6A OS=Rattus norvegicus OX=10116 GN=Rab6a PE=1 SV=2	Rab6a	23.59	0.77212	0.807234	0.860592	1.12372	1.25421	1.18213	1.45907	0.00107476	0.00375999
A0A8I6GC42	MOB-like protein phocein OS=Rattus norvegicus OX=10116 GN=Mob4 PE=1 SV=1	Mob4	23.513	0.749242	0.837987	0.852803	1.23025	1.15223	1.1775	1.45898	0.00107879	0.00376824
G3V9Z6	Septin OS=Rattus norvegicus OX=10116 GN=Septin8 PE=1 SV=1	Septin8	49.856	0.79773	0.82196	0.823213	1.17889	1.12914	1.24906	1.45609	0.000267254	0.00166332
A0A8I5Y5Z9	RCG21206, isoform CRA_b OS=Rattus norvegicus OX=10116 GN=Tmed2 PE=1 SV=1	Tmed2	23.408	0.649263	0.74883	1.04573	1.13556	1.31017	1.11045	1.45517	0.0593445	0.081427
P62749	Hippocalcin-like protein 1 OS=Rattus norvegicus OX=10116 GN=Hpcal1 PE=1 SV=2	Hpcal1	22.338	0.795621	0.808767	0.840178	1.19333	1.28849	1.07362	1.45442	0.00254045	0.0064528
P00388	NADPH--cytochrome P450 reductase OS=Rattus norvegicus OX=10116 GN=Por PE=1 SV=3	Por	76.962	0.786973	0.727973	0.930207	0.95793	1.39076	1.20616	1.45383	0.0478594	0.0679869
O88321	26S proteasome non-ATPase regulatory subunit 4 OS=Rattus norvegicus OX=10116 GN=Psmd4 PE=1 SV=1	Psmd4	41.073	0.785002	0.87269	0.787807	1.10677	1.17714	1.27059	1.45349	0.00212198	0.00580196
A0A8L2UHY4	ADP-ribosylation factor-like protein 1 OS=Rattus norvegicus OX=10116 GN=Arl1 PE=1 SV=1	Arl1	27.49	0.739509	0.801641	0.906015	1.24552	1.21188	1.09543	1.45182	0.00610518	0.0122615
A0A8I6A103	RNA helicase OS=Rattus norvegicus OX=10116 GN=Ddx39b PE=1 SV=1	Ddx39b	48.923	0.806632	0.796196	0.844632	1.19118	1.20122	1.16014	1.45152	5.6467e-05	0.000865444
A0A140TAA4	Programmed cell death 6-interacting protein OS=Rattus norvegicus OX=10116 GN=Pdcd6ip PE=1 SV=1	Pdcd6ip	95.881	0.809264	0.797769	0.840991	1.20659	1.16356	1.18182	1.45096	3.95033e-05	0.000808312
P60905	DnaJ homolog subfamily C member 5 OS=Rattus norvegicus OX=10116 GN=Dnajc5 PE=1 SV=1	Dnajc5	22.101	0.83801	0.89778	0.713088	1.16773	1.25644	1.12695	1.4501	0.00761533	0.0145426
Q920P6	Adenosine deaminase OS=Rattus norvegicus OX=10116 GN=Ada PE=1 SV=3	Ada	39.899	0.681158	0.815067	0.95329	1.22398	1.12068	1.20582	1.44946	0.0196704	0.031714
Q5XIT1	Microtubule-associated protein RP/EB family member 3 OS=Rattus norvegicus OX=10116 GN=Mapre3 PE=1 SV=1	Mapre3	31.966	0.615024	0.883308	0.952097	1.09515	1.04332	1.41111	1.44855	0.0822396	0.108101
A0A8I5Y591	Endoplasmic reticulum-Golgi intermediate compartment protein OS=Rattus norvegicus OX=10116 GN=Ergic1 PE=1 SV=1	Ergic1	21.576	0.761062	0.860687	0.82869	1.06597	1.20992	1.27368	1.44854	0.00453775	0.00983034
Q66H47	39S ribosomal protein L24, mitochondrial OS=Rattus norvegicus OX=10116 GN=Mrpl24 PE=2 SV=1	Mrpl24	25	0.740553	0.870308	0.84099	1.06257	1.17717	1.3084	1.44713	0.00899166	0.0166442
Q7M0E3	Destrin OS=Rattus norvegicus OX=10116 GN=Dstn PE=1 SV=3	Dstn	18.533	0.839795	0.792874	0.821569	1.11112	1.22185	1.21279	1.44475	0.000455737	0.00226661
A0A8I5ZX95	Cleavage and polyadenylation specificity factor subunit 5 OS=Rattus norvegicus OX=10116 GN=Nudt21 PE=1 SV=1	Nudt21	24.305	0.983834	0.629165	0.841493	0.999151	1.16838	1.37798	1.4445	0.0792594	0.10455
H9KVF3	Serine/threonine-protein kinase 24 OS=Rattus norvegicus OX=10116 GN=Stk24 PE=1 SV=2	Stk24	46.849	0.728035	0.821167	0.905497	1.12101	1.23728	1.187	1.44429	0.00587507	0.0119356
P97536	Cullin-associated NEDD8-dissociated protein 1 OS=Rattus norvegicus OX=10116 GN=Cand1 PE=1 SV=1	Cand1	136.36	0.822673	0.833973	0.798384	1.15538	1.18438	1.20521	1.44396	3.2374e-05	0.000775943
A0A8I5ZSP6	Mitochondrial ribosomal protein S5 OS=Rattus norvegicus OX=10116 GN=Mrps5 PE=1 SV=1	Mrps5	47.076	0.737759	0.797287	0.920951	1.19214	1.10387	1.248	1.443	0.00758005	0.0145225
A0A8I6G705	RNA-binding protein, mRNA-processing factor OS=Rattus norvegicus OX=10116 GN=Rbpms PE=1 SV=1	Rbpms	21.816	0.884548	0.787186	0.785071	1.17742	1.15962	1.20615	1.4422	0.000853046	0.00324854
P21670	Proteasome subunit alpha type-4 OS=Rattus norvegicus OX=10116 GN=Psma4 PE=1 SV=1	Psma4	29.497	0.801168	0.842784	0.813545	1.12363	1.17715	1.24172	1.44151	0.000359086	0.00197853
A0A8J8XKZ6	Complement C2 OS=Rattus norvegicus OX=10116 GN=C2 PE=1 SV=1	C2	85.548	0.763259	0.875566	0.818766	1.20724	1.17911	1.15607	1.44142	0.00090744	0.0033737
A0A8I6A2E8	Amidophosphoribosyltransferase OS=Rattus norvegicus OX=10116 GN=Ppat PE=1 SV=1	Ppat	59.229	0.833226	0.70028	0.925766	1.15219	1.10999	1.27855	1.43975	0.0157965	0.0264213
Q5U2R4	tRNA methyltransferase 10 homolog C OS=Rattus norvegicus OX=10116 GN=Trmt10c PE=2 SV=1	Trmt10c	48.292	0.76027	0.860058	0.840938	1.03996	1.16988	1.3289	1.43777	0.0110202	0.0195962
A0A8I6GEV9	ATP-binding cassette subfamily E member 1 OS=Rattus norvegicus OX=10116 GN=Abce1 PE=1 SV=1	Abce1	67.141	0.874687	0.751386	0.835317	1.12087	1.27063	1.14711	1.43765	0.00357247	0.00824343
G3V7L6	26S proteasome regulatory subunit 7 OS=Rattus norvegicus OX=10116 GN=Psmc2 PE=1 SV=1	Psmc2	48.633	0.804461	0.829328	0.828029	1.05477	1.23653	1.24688	1.43722	0.00288205	0.00711199
A0A8I5YB97	RCG61762, isoform CRA_b OS=Rattus norvegicus OX=10116 GN=Srsf7 PE=1 SV=1	Srsf7	15.763	0.848373	0.742645	0.871474	1.15251	1.24455	1.14044	1.43656	0.00301073	0.00734109
Q6AY55	Dephospho-CoA kinase domain-containing protein OS=Rattus norvegicus OX=10116 GN=Dcakd PE=2 SV=1	Dcakd	27.352	0.801981	0.882985	0.780963	1.01066	1.33821	1.18521	1.43316	0.0165892	0.0274819
A0A8I6A949	Beta-2-microglobulin OS=Rattus norvegicus OX=10116 GN=B2m PE=1 SV=1	B2m	15.115	0.740821	0.825543	0.900777	1.18681	1.208	1.13805	1.43197	0.00363489	0.00830569
B0BNK1	RAB5C, member RAS oncogene family OS=Rattus norvegicus OX=10116 GN=Rab5c PE=1 SV=1	Rab5c	23.425	0.781853	0.82202	0.865574	1.16871	1.28877	1.07307	1.42969	0.00419437	0.00926463
B2RYQ5	Enhancer of rudimentary homolog OS=Rattus norvegicus OX=10116 GN=Erh PE=1 SV=1	Erh	12.259	0.793262	0.839881	0.837146	1.07459	1.25609	1.19903	1.42887	0.00204997	0.00566697
D4A510	SWI/SNF-related, matrix-associated, actin-dependent regulator of chromatin, subfamily c, member 2 OS=Rattus norvegicus OX=10116 GN=Smarcc2 PE=1 SV=4	Smarcc2	122.2	0.836499	0.830282	0.807879	1.14561	1.34837	1.03136	1.42458	0.011503	0.0202629
A0A8L2QC47	AP complex subunit sigma OS=Rattus norvegicus OX=10116 GN=Ap2s1 PE=1 SV=1	Ap2s1	17.459	0.795995	0.862419	0.818264	1.13901	1.29377	1.09054	1.4226	0.00341792	0.00800475
Q6MGC4	H2-K region expressed gene 2, rat orthologue OS=Rattus norvegicus OX=10116 GN=Pfdn6 PE=1 SV=1	Pfdn6	14.497	0.741762	0.91893	0.817551	1.0555	1.14977	1.31649	1.42107	0.0170677	0.0281093
A0A8I5ZZE9	N-terminal Xaa-Pro-Lys N-methyltransferase 1 OS=Rattus norvegicus OX=10116 GN=Ntmt1 PE=1 SV=1	Ntmt1	31.204	0.689181	0.683173	1.10743	1.16713	1.28072	1.07236	1.41956	0.0892711	0.116038
G3V8C4	Chloride intracellular channel protein OS=Rattus norvegicus OX=10116 GN=Clic4 PE=1 SV=1	Clic4	28.669	0.822066	0.820494	0.839093	1.03593	1.24365	1.23877	1.41774	0.00470167	0.0100755
A0A8I6AT26	Exportin-1 OS=Rattus norvegicus OX=10116 GN=Xpo1 PE=1 SV=1	Xpo1	117.99	0.822698	0.878133	0.781087	1.26238	1.27527	0.980436	1.41748	0.0206629	0.033087
A0A0G2K8P3	E3 ubiquitin-protein ligase OS=Rattus norvegicus OX=10116 GN=Nedd4 PE=1 SV=1	Nedd4	102.75	0.796844	0.901526	0.785586	1.22333	1.16139	1.13133	1.4155	0.00211669	0.00579454
G3V7G6	Heat shock 27kDa protein 3 OS=Rattus norvegicus OX=10116 GN=Hspb3 PE=3 SV=1	Hspb3	17.137	0.833466	0.821721	0.829629	1.12494	1.10595	1.2843	1.41467	0.00190669	0.00538318
A0A0G2K9Z3	Nucleobindin-1 OS=Rattus norvegicus OX=10116 GN=Nucb1 PE=1 SV=2	Nucb1	54.277	0.766097	0.773451	0.945625	0.993838	1.29236	1.22863	1.41432	0.0309785	0.0465296
Q04462	Valine--tRNA ligase OS=Rattus norvegicus OX=10116 GN=Vars1 PE=2 SV=2	Vars1	140.37	0.786873	0.82889	0.870453	1.21097	0.963632	1.33918	1.41331	0.0293539	0.0443854
A0A8I5Y0Y5	Xanthine dehydrogenase/oxidase OS=Rattus norvegicus OX=10116 GN=Xdh PE=1 SV=1	Xdh	141.01	0.861045	0.820187	0.805837	1.17942	1.18472	1.1488	1.41248	9.6173e-05	0.00105128
G3V8B6	26S proteasome non-ATPase regulatory subunit 1 OS=Rattus norvegicus OX=10116 GN=Psmd1 PE=1 SV=1	Psmd1	105.7	0.839277	0.815054	0.832896	1.15404	1.14497	1.21377	1.41233	6.99618e-05	0.000943856
P04182	Ornithine aminotransferase, mitochondrial OS=Rattus norvegicus OX=10116 GN=Oat PE=1 SV=1	Oat	48.332	0.79648	0.795342	0.895809	1.15658	1.13054	1.22524	1.41193	0.00168927	0.00502101
Q4KM74	Vesicle-trafficking protein SEC22b OS=Rattus norvegicus OX=10116 GN=Sec22b PE=1 SV=3	Sec22b	24.74	0.632515	0.882176	0.973248	1.19275	1.40404	0.915274	1.41163	0.127687	0.158938
Q5U3Z7	Serine hydroxymethyltransferase OS=Rattus norvegicus OX=10116 GN=Shmt2 PE=1 SV=1	Shmt2	55.764	0.817891	0.814426	0.856515	1.16159	1.18116	1.16842	1.41077	3.39347e-05	0.000800097
A0A140TAI8	S-adenosylhomocysteine hydrolase-like protein 1 OS=Rattus norvegicus OX=10116 GN=Ahcyl1 PE=1 SV=1	Ahcyl1	52.895	0.760712	1.10359	0.624886	1.25956	1.14256	1.1087	1.41043	0.0962013	0.123711
Q66HA6	ADP-ribosylation factor-like protein 8B OS=Rattus norvegicus OX=10116 GN=Arl8b PE=2 SV=1	Arl8b	21.539	0.87289	0.983834	0.633313	1.2021	0.823206	1.48466	1.4096	0.201465	0.238643
A0A8L2Q612	DNA-(apurinic or apyrimidinic site) endonuclease OS=Rattus norvegicus OX=10116 GN=Apex1 PE=1 SV=1	Apex1	34.589	0.73307	0.853942	0.903476	1.34034	1.23856	0.930605	1.40917	0.0579835	0.0798026
A0A8I6GKS0	Peptidyl-prolyl cis-trans isomerase D OS=Rattus norvegicus OX=10116 GN=Ppid PE=1 SV=1	Ppid	40.228	0.778857	0.876343	0.837355	1.14818	1.18991	1.16936	1.40717	0.000669468	0.00281928
A0A8L2Q9K9	Mesencephalic astrocyte-derived neurotrophic factor OS=Rattus norvegicus OX=10116 GN=Manf PE=3 SV=1	Manf	20.462	0.848475	0.849101	0.795312	1.1362	1.24259	1.12831	1.40685	0.000845157	0.00322735
Q63041	Alpha-1-macroglobulin OS=Rattus norvegicus OX=10116 GN=A1m PE=1 SV=1	A1m	167.12	0.772208	0.862892	0.857959	1.04022	1.14373	1.32299	1.40668	0.0127466	0.0220399
Q5XIC6	Proteasome (Prosome, macropain) 26S subunit, non-ATPase, 12 OS=Rattus norvegicus OX=10116 GN=Psmd12 PE=1 SV=1	Psmd12	52.936	0.805562	0.843174	0.844518	1.11767	1.27214	1.11693	1.40649	0.00179032	0.00515898
A0A8I6A819	methionine adenosyltransferase OS=Rattus norvegicus OX=10116 GN=Mat2a PE=1 SV=1	Mat2a	40.304	0.838837	0.756257	0.900119	1.07492	1.36076	1.0691	1.4046	0.0235131	0.0367371
A0A8I6AGP2	PPFIA-binding protein 1 OS=Rattus norvegicus OX=10116 GN=Ppfibp1 PE=1 SV=1	Ppfibp1	110.01	0.753918	0.834367	0.90764	1.3691	0.9567	1.17828	1.40392	0.0471401	0.0670497
Q64620	Serine/threonine-protein phosphatase 6 catalytic subunit OS=Rattus norvegicus OX=10116 GN=Ppp6c PE=2 SV=2	Ppp6c	35.159	0.779451	0.828209	0.889403	1.24607	1.17195	1.08492	1.40282	0.00361691	0.00830331
B0BMS8	Myl9 protein OS=Rattus norvegicus OX=10116 GN=Myl9 PE=1 SV=1	Myl9	19.854	0.755298	0.963625	0.779275	1.28694	1.09827	1.11659	1.40173	0.0203887	0.0327412
Q3T1J1	Eukaryotic translation initiation factor 5A-1 OS=Rattus norvegicus OX=10116 GN=Eif5a PE=1 SV=3	Eif5a	16.832	0.781736	0.84166	0.875132	1.30956	1.04769	1.14422	1.40141	0.0101019	0.0182808
A0A8I6ACN2	Mitochondrial ribosomal protein L27 OS=Rattus norvegicus OX=10116 GN=Mrpl27 PE=1 SV=1	Mrpl27	15.667	0.738476	0.895363	0.86469	1.13955	1.1455	1.21642	1.40141	0.00562868	0.0115812
A0A8I6A6J5	Sad1 and UNC84 domain-containing 2 OS=Rattus norvegicus OX=10116 GN=Sun2 PE=1 SV=1	Sun2	78.233	0.787449	0.905773	0.805703	1.21903	1.06785	1.2142	1.40103	0.00535543	0.011172
A0A0G2K2P5	Tight junction protein ZO-1 OS=Rattus norvegicus OX=10116 GN=Tjp1 PE=1 SV=1	Tjp1	197.15	0.779959	0.816983	0.904289	1.11966	1.13831	1.2408	1.39882	0.0033898	0.00795812
Q498T4	39S ribosomal protein L2, mitochondrial OS=Rattus norvegicus OX=10116 GN=Mrpl2 PE=2 SV=1	Mrpl2	32.999	0.553539	1.03806	0.910254	1.75371	0.722711	1.02172	1.39822	0.400131	0.445183
O08730	Glycogenin-1 OS=Rattus norvegicus OX=10116 GN=Gyg1 PE=2 SV=4	Gyg1	37.378	0.860915	0.856199	0.785797	0.963431	1.17222	1.36144	1.39721	0.0356243	0.0526651
A0A0G2K051	Early endosome antigen 1 OS=Rattus norvegicus OX=10116 GN=Eea1 PE=1 SV=2	Eea1	160.66	0.747801	0.818044	0.938985	1.10614	1.195	1.19403	1.39537	0.00899809	0.0166442
A0A8I6ANV1	DAZ-associated protein 1 OS=Rattus norvegicus OX=10116 GN=Dazap1 PE=1 SV=1	Dazap1	42.456	0.87827	0.801167	0.825832	1.14522	1.17313	1.17639	1.39495	0.000298449	0.00175105
A0A8I6AEH3	Translin OS=Rattus norvegicus OX=10116 GN=Tsn PE=1 SV=1	Tsn	23.677	0.815453	0.817775	0.872162	1.21382	1.26768	1.0131	1.39484	0.0103363	0.0186152
P17220	Proteasome subunit alpha type-2 OS=Rattus norvegicus OX=10116 GN=Psma2 PE=1 SV=3	Psma2	25.926	0.869791	0.792535	0.843557	1.06041	1.4355	0.998207	1.39437	0.0504388	0.0709798
Q5D023	Dynein light intermediate chain OS=Rattus norvegicus OX=10116 GN=Dync1li2 PE=1 SV=1	Dync1li2	54.114	0.721185	0.968343	0.816425	1.25988	1.1146	1.11957	1.3943	0.0231165	0.0362853
Q6PDU1	Serine/arginine-rich splicing factor 2 OS=Rattus norvegicus OX=10116 GN=Srsf2 PE=1 SV=3	Srsf2	25.476	0.808686	0.827707	0.871395	1.14629	1.2773	1.06862	1.39255	0.00430233	0.00942134
A0A8J8XL70	Serpin family F member 1 OS=Rattus norvegicus OX=10116 GN=Serpinf1 PE=1 SV=1	Serpinf1	45.768	0.672208	0.791822	1.04433	1.16968	1.28805	1.03391	1.392	0.0747942	0.0993581
D4A2X0	Protein quaking-like OS=Rattus norvegicus OX=10116 GN=Qki PE=1 SV=4	Qki	34.386	0.830909	0.793483	0.885613	1.08851	1.2407	1.16079	1.39043	0.00263647	0.00664427
A0A0H2UHM0	Vacuolar protein sorting-associated protein 28 homolog OS=Rattus norvegicus OX=10116 GN=Vps28 PE=1 SV=1	Vps28	25.468	0.896848	0.682894	0.930749	1.14634	1.17027	1.17289	1.38997	0.0258822	0.0398039
F1M0G3	Ectonucleoside triphosphate diphosphohydrolase 1 OS=Rattus norvegicus OX=10116 GN=Entpd1 PE=1 SV=3	Entpd1	57.336	0.840786	0.724167	0.947053	1.1486	1.27996	1.05943	1.38853	0.0252082	0.0389001
F1LQ48	Heterogeneous nuclear ribonucleoprotein L OS=Rattus norvegicus OX=10116 GN=Hnrnpl PE=1 SV=2	Hnrnpl	67.902	0.816651	0.771825	0.924786	1.12708	1.16379	1.19587	1.38734	0.00417104	0.00923119
A0A8L2Q5I9	ADP-ribosylation factor 5 OS=Rattus norvegicus OX=10116 GN=Arf5 PE=1 SV=1	Arf5	32.31	0.762095	0.909497	0.841689	1.15147	1.29359	1.04167	1.38732	0.015692	0.0263052
Q5BJP3	Ubiquitin-fold modifier 1 OS=Rattus norvegicus OX=10116 GN=Ufm1 PE=3 SV=1	Ufm1	9.1175	0.740477	0.786471	0.987761	0.981589	1.33773	1.16597	1.38596	0.0598796	0.0820114
F7F7J5	RELA proto-oncogene, NF-kB subunit OS=Rattus norvegicus OX=10116 GN=Rela PE=1 SV=1	Rela	59.236	0.952427	0.658619	0.906313	1.15375	1.20737	1.12152	1.38345	0.0456352	0.0652563
A0A8I5ZP83	Charged multivesicular body protein 4B OS=Rattus norvegicus OX=10116 GN=Chmp4b PE=1 SV=1	Chmp4b	24.936	0.777229	0.871363	0.872296	0.944159	1.31261	1.22234	1.38011	0.0428507	0.0617675
F1M978	Inositol-1-monophosphatase OS=Rattus norvegicus OX=10116 GN=Impa1 PE=1 SV=2	Impa1	36.278	0.778618	0.794571	0.949095	1.14176	1.08651	1.24945	1.3788	0.0125156	0.0216905
A0A8I5ZRB2	Ataxin 2 OS=Rattus norvegicus OX=10116 GN=Atxn2 PE=1 SV=1	Atxn2	113.73	0.844667	0.676332	1.00205	1.01933	1.28407	1.17355	1.37808	0.0675157	0.0906189
G3V7C6	Tubulin beta chain OS=Rattus norvegicus OX=10116 GN=Tubb4b PE=1 SV=3	Tubb4b	48.651	0.773928	0.874386	0.874871	1.10688	1.22803	1.1419	1.37795	0.00326452	0.00775841
P84079	ADP-ribosylation factor 1 OS=Rattus norvegicus OX=10116 GN=Arf1 PE=1 SV=2	Arf1	20.697	0.825031	0.853235	0.848359	0.990706	1.29019	1.19248	1.37471	0.0167504	0.0276879
R9PXU4	thioredoxin-disulfide reductase OS=Rattus norvegicus OX=10116 GN=Txnrd1 PE=1 SV=3	Txnrd1	54.609	0.806864	0.891099	0.828973	1.11227	1.15454	1.20625	1.37442	0.00108687	0.00379057
A0A8I6ARQ9	hexokinase OS=Rattus norvegicus OX=10116 GN=Hk1 PE=1 SV=1	Hk1	101.98	0.750699	0.983531	0.792801	1.02647	1.13865	1.30784	1.37433	0.041768	0.060379
Q641Y8	ATP-dependent RNA helicase DDX1 OS=Rattus norvegicus OX=10116 GN=Ddx1 PE=1 SV=1	Ddx1	82.496	0.865391	0.851959	0.81057	1.05794	1.20509	1.20905	1.37349	0.0028031	0.00697393
A0A8I6A841	Insulin-degrading enzyme OS=Rattus norvegicus OX=10116 GN=Ide PE=1 SV=1	Ide	114.41	0.753104	0.815421	0.959885	1.27957	1.15621	1.03581	1.37303	0.0275205	0.0420365
F1LRV4	Heat shock 70 kDa protein 4 OS=Rattus norvegicus OX=10116 GN=Hspa4 PE=1 SV=1	Hspa4	94.025	0.819977	0.845381	0.863758	1.02445	1.25381	1.19263	1.37237	0.00747649	0.014397
F7FPM8	Sorting nexin OS=Rattus norvegicus OX=10116 GN=Snx6 PE=1 SV=1	Snx6	45.759	0.938707	0.92284	0.66989	1.10067	1.17249	1.19539	1.37019	0.0442849	0.0635502
A0A0G2K9G3	Mitochondrial ribosomal protein S24 OS=Rattus norvegicus OX=10116 GN=Mrps24 PE=1 SV=1	Mrps24	19.827	0.79229	0.777629	0.96215	1.10213	0.9981	1.3677	1.3696	0.0544458	0.0756733
A0A8I6GGL6	Prolactin regulatory element-binding protein OS=Rattus norvegicus OX=10116 GN=Preb PE=1 SV=1	Preb	37.897	0.861608	0.775917	0.896953	1.12128	1.14715	1.19708	1.36735	0.00265442	0.00667456
D4A833	Mitochondrial ribosomal protein S30 OS=Rattus norvegicus OX=10116 GN=Mrps30 PE=1 SV=1	Mrps30	50.001	0.688483	0.897464	0.948878	1.11413	1.28703	1.06401	1.36703	0.0494335	0.0698706
A0A8I6GLU8	TAR DNA-binding protein 43 OS=Rattus norvegicus OX=10116 GN=Tardbp PE=1 SV=1	Tardbp	44.517	0.827636	0.845171	0.868316	1.14253	1.17053	1.14583	1.36116	4.10798e-05	0.000808312
A0A8I6GEF9	Mitochondrial ribosomal protein L58 OS=Rattus norvegicus OX=10116 GN=Mrpl58 PE=1 SV=1	Mrpl58	29.353	0.778267	0.948915	0.818402	1.13971	1.13603	1.17868	1.35702	0.00703103	0.0137176
A0A8I6AH81	Ecm29 proteasome adaptor and scaffold OS=Rattus norvegicus OX=10116 GN=Ecpas PE=1 SV=1	Ecpas	204.22	0.870322	0.814171	0.862461	1.15522	1.20297	1.09485	1.35576	0.000899614	0.00335568
A0A8I6A1D3	Dynein light chain roadblock OS=Rattus norvegicus OX=10116 GN=Dynlrb1 PE=1 SV=1	Dynlrb1	10.689	0.824821	0.878479	0.843797	1.39903	1.07547	0.978408	1.35562	0.0541992	0.0754702
Q64560	Tripeptidyl-peptidase 2 OS=Rattus norvegicus OX=10116 GN=Tpp2 PE=2 SV=3	Tpp2	138.29	0.80971	0.837699	0.899888	1.03746	1.26525	1.14999	1.35544	0.0098221	0.0178751
P13852	Major prion protein OS=Rattus norvegicus OX=10116 GN=Prnp PE=1 SV=2	Prnp	27.804	0.854769	1.02492	0.667954	1.1771	1.00561	1.26964	1.35512	0.0908987	0.117563
G3V6W6	Proteasome 26S subunit, ATPase 6 OS=Rattus norvegicus OX=10116 GN=Psmc6 PE=1 SV=1	Psmc6	45.796	0.885246	0.867293	0.796409	1.17934	1.15554	1.11617	1.35391	0.00109739	0.00382135
A0A0H2UHT3	39S ribosomal protein L22, mitochondrial OS=Rattus norvegicus OX=10116 GN=Mrpl22 PE=1 SV=1	Mrpl22	25.865	0.888351	0.81766	0.848169	1.15887	1.03045	1.25651	1.34909	0.00892696	0.0165671
P08082	Clathrin light chain B OS=Rattus norvegicus OX=10116 GN=Cltb PE=1 SV=1	Cltb	25.117	0.865923	0.827959	0.86118	0.929787	1.19052	1.32463	1.34828	0.0526626	0.0736492
A0A8L2QGG1	[tau protein] kinase OS=Rattus norvegicus OX=10116 GN=Gsk3a PE=1 SV=1	Gsk3a	48.658	0.730931	0.61999	1.20465	1.22924	0.837548	1.37764	1.34781	0.272101	0.313257
Q5U2U3	Poly [ADP-ribose] polymerase OS=Rattus norvegicus OX=10116 GN=Parp3 PE=1 SV=1	Parp3	58.868	0.952568	0.978543	0.624537	1.42474	1.16331	0.856306	1.34774	0.225459	0.264424
Q6AXT5	Ras-related protein Rab-21 OS=Rattus norvegicus OX=10116 GN=Rab21 PE=2 SV=1	Rab21	24.163	0.86968	0.822368	0.864841	0.998399	1.18115	1.26356	1.3466	0.0153988	0.0258521
A0A0G2JSL0	Proteasome subunit beta OS=Rattus norvegicus OX=10116 GN=LOC100360846 PE=3 SV=1	LOC100360846	25.303	0.81413	0.854937	0.888607	1.04765	1.18745	1.20723	1.34588	0.00453596	0.00983034
Q6AYT3	RNA-splicing ligase RtcB homolog OS=Rattus norvegicus OX=10116 GN=Rtcb PE=2 SV=1	Rtcb	55.249	0.8988	0.82431	0.835389	1.03988	1.20375	1.19787	1.34512	0.00583731	0.0119018
P02793	Ferritin light chain 1 OS=Rattus norvegicus OX=10116 GN=Ftl1 PE=1 SV=3	Ftl1	20.748	1.15556	0.537391	0.86829	1.29046	1.00076	1.14754	1.34262	0.225067	0.26424
B0BN63	Activator of Hsp90 ATPase activity 1 OS=Rattus norvegicus OX=10116 GN=Ahsa1 PE=1 SV=1	Ahsa1	38.104	0.790836	0.883046	0.890555	1.12413	1.15114	1.1603	1.3397	0.00173109	0.00507172
P10760	Adenosylhomocysteinase OS=Rattus norvegicus OX=10116 GN=Ahcy PE=1 SV=3	Ahcy	47.538	0.812281	0.863518	0.888898	1.14449	1.17815	1.11267	1.33946	0.000726253	0.00295352
A0A8J8YRV3	Developmentally-regulated GTP-binding protein 1 OS=Rattus norvegicus OX=10116 GN=Drg1 PE=1 SV=1	Drg1	40.027	0.806015	0.810457	0.949344	1.27785	1.29937	0.856957	1.33844	0.131323	0.163194
D4AAI5	Cullin-associated NEDD8-dissociated protein 2 OS=Rattus norvegicus OX=10116 GN=Cand2 PE=3 SV=1	Cand2	135.64	0.903169	0.86374	0.799488	1.04108	1.17103	1.22149	1.33791	0.00824539	0.0155083
A0A0G2JZM2	Protein transport protein SEC23 OS=Rattus norvegicus OX=10116 GN=Sec23a PE=1 SV=2	Sec23a	82.955	0.824413	0.833422	0.908601	1.15014	1.23938	1.04405	1.33787	0.00771479	0.0147051
D3ZFE9	Mitochondrial ribosomal protein L1 OS=Rattus norvegicus OX=10116 GN=Mrpl1 PE=1 SV=4	Mrpl1	34.748	0.757113	0.913267	0.89721	1.08567	1.0869	1.25984	1.33682	0.0198318	0.0319379
P04897	Guanine nucleotide-binding protein G(i) subunit alpha-2 OS=Rattus norvegicus OX=10116 GN=Gnai2 PE=1 SV=3	Gnai2	40.499	0.867825	0.821757	0.88005	1.14204	1.16257	1.12576	1.33496	0.000225591	0.00149487
A0A0G2JUP3	non-specific serine/threonine protein kinase OS=Rattus norvegicus OX=10116 GN=Obscn PE=1 SV=2	Obscn	797.35	0.889367	0.848559	0.832923	1.02196	1.17156	1.23563	1.33386	0.00884033	0.0164469
P19939	Apolipoprotein C-I OS=Rattus norvegicus OX=10116 GN=Apoc1 PE=3 SV=1	Apoc1	9.8606	0.76104	0.910197	0.900554	1.03817	1.05492	1.33512	1.33301	0.0467048	0.0665566
A0A8I5ZN66	RNA-binding motif protein, X-linked-like-1 OS=Rattus norvegicus OX=10116 GN=Rbmxl1 PE=4 SV=1	Rbmxl1	42.175	0.824357	0.8175	0.930184	1.09463	1.20445	1.12888	1.33278	0.0046068	0.00992268
A0A8I5ZT77	Dual-specificity mitogen-activated protein kinase kinase 1 OS=Rattus norvegicus OX=10116 GN=Map2k1 PE=1 SV=1	Map2k1	40.96	0.833904	0.836293	0.902438	1.0793	1.15679	1.19128	1.33224	0.00183392	0.00524675
P16446	Phosphatidylinositol transfer protein alpha isoform OS=Rattus norvegicus OX=10116 GN=Pitpna PE=1 SV=2	Pitpna	31.907	0.89083	0.809012	0.874214	1.07083	1.20264	1.15247	1.33095	0.00313805	0.00755345
G3V843	Prothrombin OS=Rattus norvegicus OX=10116 GN=F2 PE=1 SV=1	F2	70.385	0.809966	0.881032	0.88367	1.08866	1.28092	1.05575	1.3304	0.0131117	0.0225674
Q9JHZ4	GRIP1-associated protein 1 OS=Rattus norvegicus OX=10116 GN=Gripap1 PE=1 SV=1	Gripap1	96.073	0.702385	0.818966	1.054	0.891014	1.29761	1.23603	1.32978	0.162419	0.196843
A0A8L2Q4S6	Transmembrane emp24 domain-containing protein 10 OS=Rattus norvegicus OX=10116 GN=Tmed10 PE=1 SV=1	Tmed10	24.692	0.792066	0.832255	0.953112	1.23708	1.31355	0.871928	1.3279	0.123417	0.154133
Q63570	26S proteasome regulatory subunit 6B OS=Rattus norvegicus OX=10116 GN=Psmc4 PE=1 SV=1	Psmc4	47.408	0.81694	0.892441	0.868486	1.12091	1.14763	1.15359	1.32751	0.00050329	0.00240746
P20759	Ig gamma-1 chain C region OS=Rattus norvegicus OX=10116 PE=1 SV=1	--	35.945	0.454366	0.953514	1.1701	0.693505	2.00367	0.724852	1.32741	0.63794	0.67573
D3ZUV3	Eukaryotic translation initiation factor 2A OS=Rattus norvegicus OX=10116 GN=Eif2a PE=1 SV=4	Eif2a	64.379	0.653297	1.07923	0.845558	1.30293	0.811596	1.3074	1.32731	0.261558	0.302356
A0A8I5ZXF5	Zinc-alpha-2-glycoprotein OS=Rattus norvegicus OX=10116 GN=Azgp1 PE=1 SV=1	Azgp1	33.973	0.728825	0.904426	0.945942	1.2241	1.25818	0.938531	1.32631	0.0855158	0.111886
A0A8I5ZNU0	E3 ubiquitin-protein ligase OS=Rattus norvegicus OX=10116 GN=Hectd1 PE=1 SV=1	Hectd1	281.98	0.777472	0.919331	0.883168	1.15828	0.99513	1.26662	1.32561	0.0321264	0.0480617
M0RBJ7	Complement C3 OS=Rattus norvegicus OX=10116 GN=C3 PE=1 SV=2	C3	186.32	0.771178	0.93688	0.876206	1.04718	1.08822	1.28034	1.32174	0.0295571	0.0446029
M0RBB1	Aly/REF export factor OS=Rattus norvegicus OX=10116 GN=Alyref PE=1 SV=3	Alyref	27.027	0.782554	0.833577	0.968307	1.1903	1.3583	0.866967	1.32159	0.145875	0.179104
A0A8I5ZWH0	Thioredoxin-like protein 1 OS=Rattus norvegicus OX=10116 GN=Txnl1 PE=1 SV=1	Txnl1	31.587	0.836102	0.827384	0.924275	1.05511	1.15046	1.20667	1.31861	0.00637518	0.0127109
A0A8I6AMC9	C3 and PZP-like, alpha-2-macroglobulin domain-containing 8 OS=Rattus norvegicus OX=10116 GN=Cpamd8 PE=1 SV=1	Cpamd8	165.04	0.835844	0.875886	0.8762	1.14861	1.21789	1.04558	1.31846	0.00430732	0.00942173
A0A8L2Q3B4	CD48 antigen OS=Rattus norvegicus OX=10116 GN=Cd48 PE=1 SV=1	Cd48	25.381	0.756111	0.882061	0.950854	1.2251	1.07816	1.10771	1.31747	0.0231776	0.036339
B1WC26	N-acetylneuraminate synthase OS=Rattus norvegicus OX=10116 GN=Nans PE=1 SV=1	Nans	40.051	0.730568	0.978773	0.88038	1.07465	1.21038	1.12524	1.31685	0.0380636	0.0556504
P07335	Creatine kinase B-type OS=Rattus norvegicus OX=10116 GN=Ckb PE=1 SV=2	Ckb	42.725	0.87989	0.994756	0.715464	1.05984	1.12463	1.22542	1.3165	0.0547309	0.0759015
D3ZE72	Methionine aminopeptidase OS=Rattus norvegicus OX=10116 GN=Metap1 PE=1 SV=1	Metap1	43.205	0.857571	1.03335	0.700669	1.19445	1.15647	1.05749	1.31518	0.0729409	0.0971826
P60901	Proteasome subunit alpha type-6 OS=Rattus norvegicus OX=10116 GN=Psma6 PE=1 SV=1	Psma6	27.399	0.863328	0.90813	0.821162	1.02395	1.17581	1.20762	1.31426	0.00990234	0.0180064
F1LQ81	Vesicle-fusing ATPase OS=Rattus norvegicus OX=10116 GN=Nsf PE=1 SV=3	Nsf	82.629	0.853739	0.829893	0.911234	1.05537	1.29761	1.05216	1.31226	0.0231273	0.0362853
Q64240	Protein AMBP OS=Rattus norvegicus OX=10116 GN=Ambp PE=1 SV=1	Ambp	38.851	0.816588	0.917741	0.86111	1.11797	1.19957	1.08701	1.31175	0.00370672	0.00844413
F7FHF3	Serpin family F member 2 OS=Rattus norvegicus OX=10116 GN=Serpinf2 PE=1 SV=1	Serpinf2	62.291	0.785602	0.938689	0.871548	1.23751	1.04584	1.1208	1.31139	0.0188066	0.0305489
P05943	Protein S100-A10 OS=Rattus norvegicus OX=10116 GN=S100a10 PE=1 SV=2	S100a10	11.075	0.802912	0.933931	0.86206	1.23028	1.27439	0.896426	1.30867	0.0973291	0.124947
B0BNG0	ER membrane protein complex subunit 2 OS=Rattus norvegicus OX=10116 GN=Emc2 PE=2 SV=1	Emc2	34.869	0.883477	0.850208	0.866633	1.03347	1.14949	1.21673	1.30741	0.00563764	0.011589
G3V9N7	Protein kinase C and casein kinase substrate in neurons 3 OS=Rattus norvegicus OX=10116 GN=Pacsin3 PE=1 SV=3	Pacsin3	48.598	0.855064	0.960728	0.785581	1.13503	1.08878	1.17482	1.30647	0.0123025	0.0213541
D4A7X7	Myopalladin OS=Rattus norvegicus OX=10116 GN=Mypn PE=1 SV=1	Mypn	142.85	0.935617	0.740311	0.930329	0.992741	1.13858	1.26243	1.30215	0.0632472	0.0860671
A0A8I6ADD0	Lamina-associated polypeptide 2, isoform beta OS=Rattus norvegicus OX=10116 GN=Tmpo PE=1 SV=1	Tmpo	45.898	0.877116	0.823074	0.906466	1.18918	1.25368	0.950484	1.3018	0.0450841	0.0646147
M0R8A4	Microtubule-associated protein RP/EB family member 2 OS=Rattus norvegicus OX=10116 GN=Mapre2 PE=1 SV=3	Mapre2	34.199	0.8494	0.829341	0.928074	0.901079	1.11426	1.37785	1.30166	0.121142	0.151629
D4A9Z6	Mitochondrial ribosomal protein S35 OS=Rattus norvegicus OX=10116 GN=Mrps35 PE=1 SV=1	Mrps35	36.206	0.796433	0.866718	0.945647	1.20445	1.0527	1.13405	1.29991	0.0139679	0.0238225
Q642A6	von Willebrand factor A domain-containing protein 1 OS=Rattus norvegicus OX=10116 GN=Vwa1 PE=2 SV=1	Vwa1	44.832	0.846006	0.971522	0.796541	1.26791	1.1318	0.986227	1.29527	0.0513768	0.0721646
F1LMZ8	26S proteasome non-ATPase regulatory subunit 11 OS=Rattus norvegicus OX=10116 GN=Psmd11 PE=1 SV=2	Psmd11	47.463	0.886032	0.881536	0.848802	1.09667	1.12983	1.15714	1.29325	0.000237064	0.00153921
A0A8I6AT12	Eukaryotic translation initiation factor 4E OS=Rattus norvegicus OX=10116 GN=Eif4e PE=1 SV=1	Eif4e	24.424	0.883224	0.850335	0.883626	1.11418	1.13775	1.13088	1.29254	5.44945e-05	0.000859227
F1LTF8	Laminin subunit alpha 4 OS=Rattus norvegicus OX=10116 GN=Lama4 PE=1 SV=4	Lama4	201.52	0.817366	0.81994	0.982253	1.12771	1.01917	1.23356	1.29046	0.0356236	0.0526651
A0A8I5ZZZ8	Proteasome subunit beta OS=Rattus norvegicus OX=10116 GN=Psmb1 PE=1 SV=1	Psmb1	24.494	0.859508	0.928708	0.831384	1.01081	1.14743	1.22216	1.29043	0.017438	0.0286563
M0RC65	Cofilin 2 OS=Rattus norvegicus OX=10116 GN=Cfl2 PE=1 SV=1	Cfl2	18.709	0.946638	0.883608	0.791564	0.834226	1.13814	1.40583	1.2885	0.218537	0.257207
A0A8I6AT89	Actin-like 6A OS=Rattus norvegicus OX=10116 GN=Actl6a PE=1 SV=1	Actl6a	46.995	0.612053	0.988466	1.02241	1.43812	1.28621	0.652734	1.28752	0.494982	0.537184
A0A8I6A522	Ras-related protein Rab-2A OS=Rattus norvegicus OX=10116 GN=Rab2a PE=1 SV=1	Rab2a	23.517	0.823522	0.883233	0.916262	1.13864	1.20239	1.03595	1.28744	0.00933656	0.0171649
A0A8I6G871	Leukocyte surface antigen CD47 OS=Rattus norvegicus OX=10116 GN=Cd47 PE=1 SV=1	Cd47	29.222	0.866756	0.842836	0.914164	0.844675	1.70038	0.831185	1.2868	0.460065	0.504253
A0A0G2K8K3	Heparin cofactor 2 OS=Rattus norvegicus OX=10116 GN=Serpind1 PE=1 SV=2	Serpind1	60.142	0.787478	0.845915	0.990644	1.1435	1.2925	0.939966	1.28655	0.0969163	0.124488
D4A4T9	Cysteine and histidine-rich domain-containing protein 1 OS=Rattus norvegicus OX=10116 GN=Chordc1 PE=3 SV=1	Chordc1	37.361	0.810316	0.943507	0.872152	0.995676	1.17152	1.20683	1.28487	0.0283748	0.0431075
F1LQM9	Exportin 7 OS=Rattus norvegicus OX=10116 GN=Xpo7 PE=1 SV=3	Xpo7	123.93	1.00529	0.77863	0.842479	1.27843	1.13445	0.960725	1.2845	0.0901899	0.11678
Q3B8R7	Mitochondrial ribosomal protein L47 OS=Rattus norvegicus OX=10116 GN=Mrpl47 PE=1 SV=1	Mrpl47	29.616	0.686367	0.964801	0.975812	1.04511	1.12883	1.19908	1.28399	0.0991974	0.127056
A0A8I6ABW1	Mitochondrial fission regulator OS=Rattus norvegicus OX=10116 GN=Mtfr1l PE=1 SV=1	Mtfr1l	30.553	0.829362	0.859283	0.940133	1.12912	1.14633	1.09578	1.28243	0.00321897	0.00767155
A0A8I5ZYX0	Solute carrier family 25 member 17 OS=Rattus norvegicus OX=10116 GN=Slc25a17 PE=1 SV=1	Slc25a17	39.832	0.802264	0.933328	0.894138	1.07685	1.18364	1.10978	1.2816	0.00925519	0.0170638
Q0D2L6	Ras-related GTP-binding protein OS=Rattus norvegicus OX=10116 GN=Rragc PE=1 SV=1	Rragc	44.106	0.62818	0.844497	1.15887	1.15935	1.26272	0.94638	1.28002	0.240001	0.279603
P55053	Fatty acid-binding protein 5 OS=Rattus norvegicus OX=10116 GN=Fabp5 PE=1 SV=3	Fabp5	15.059	0.90555	0.788809	0.937895	1.08308	1.02979	1.25487	1.27941	0.0364988	0.0536762
Q9JJ54	Heterogeneous nuclear ribonucleoprotein D0 OS=Rattus norvegicus OX=10116 GN=Hnrnpd PE=1 SV=2	Hnrnpd	38.218	0.878983	0.8372	0.918383	1.15148	1.20063	1.01333	1.27741	0.0134882	0.0231623
P63102	14-3-3 protein zeta/delta OS=Rattus norvegicus OX=10116 GN=Ywhaz PE=1 SV=1	Ywhaz	27.771	0.851504	0.866089	0.917137	1.03773	1.17506	1.15248	1.27727	0.00547848	0.0113656
A0A8I5ZZ82	Eukaryotic translation initiation factor 3 subunit J OS=Rattus norvegicus OX=10116 GN=Eif3j PE=1 SV=1	Eif3j	26.976	0.886508	0.834937	0.913428	1.06405	1.0764	1.22467	1.27715	0.00960885	0.0176006
F1LS86	isoleucine--tRNA ligase OS=Rattus norvegicus OX=10116 GN=Iars1 PE=1 SV=2	Iars1	144.28	0.973149	0.844515	0.817353	1.08372	1.32306	0.958211	1.27703	0.0921654	0.11886
F1LSM6	Geranylgeranyl transferase type-2 subunit beta OS=Rattus norvegicus OX=10116 GN=Rabggtb PE=1 SV=2	Rabggtb	16.279	0.832795	0.89563	0.906958	0.904938	1.23595	1.22373	1.27671	0.0903608	0.116934
G3V9Z3	Amine oxidase OS=Rattus norvegicus OX=10116 GN=Maoa PE=1 SV=2	Maoa	57.374	0.546873	1.21595	0.872751	1.00262	1.02573	1.33608	1.27655	0.313546	0.356957
F7FF81	Prefoldin subunit 5 OS=Rattus norvegicus OX=10116 GN=Pfdn5 PE=1 SV=1	Pfdn5	18.417	0.81704	0.937684	0.880851	1.16017	1.16568	1.03857	1.27654	0.0112046	0.0198303
Q5QJC9	BAG family molecular chaperone regulator 5 OS=Rattus norvegicus OX=10116 GN=Bag5 PE=1 SV=1	Bag5	51.03	0.734576	0.984862	0.916953	1.24824	0.893613	1.22176	1.27584	0.160469	0.194898
A0A8L2UK72	proteasome endopeptidase complex OS=Rattus norvegicus OX=10116 GN=Psmb10 PE=1 SV=1	Psmb10	27.018	0.652652	1.538	0.445906	0.865477	1.16053	1.33743	1.27569	0.398433	0.443512
A0A8I6AIG0	NudC domain-containing 3 OS=Rattus norvegicus OX=10116 GN=Nudcd3 PE=1 SV=1	Nudcd3	36.806	0.71813	0.896617	1.02217	1.02814	1.36604	0.968904	1.27538	0.176783	0.211971
Q5XFW4	Mitochondrial ribosomal protein L13 OS=Rattus norvegicus OX=10116 GN=Mrpl13 PE=1 SV=1	Mrpl13	20.54	0.84318	0.971382	0.824587	1.15187	1.01206	1.19692	1.27346	0.0285229	0.0432731
A0A8I6APJ8	26S proteasome regulatory subunit 4 OS=Rattus norvegicus OX=10116 GN=Psmc1 PE=1 SV=1	Psmc1	49.181	0.850734	0.880298	0.909793	1.07732	1.17621	1.10564	1.27202	0.00177722	0.00514002
Q5XIH6	Tripartite motif-containing protein 54 OS=Rattus norvegicus OX=10116 GN=Trim54 PE=2 SV=1	Trim54	41.03	0.928221	0.782138	0.93193	1.11527	1.02486	1.21757	1.27076	0.0343817	0.051029
A0A8L2Q0X9	Coagulation factor IX OS=Rattus norvegicus OX=10116 GN=F9 PE=1 SV=1	F9	52.669	1.02075	0.77201	0.850321	1.07202	1.11545	1.16946	1.27008	0.0458017	0.0653937
A0A8I6B1E1	Proteasome subunit alpha type OS=Rattus norvegicus OX=10116 GN=Psma3 PE=1 SV=1	Psma3	29.444	0.871363	0.921035	0.852275	1.06373	1.13357	1.15803	1.26871	0.00229374	0.00606875
A0A8I6G8I6	Cullin 2 OS=Rattus norvegicus OX=10116 GN=Cul2 PE=1 SV=1	Cul2	86.968	0.860242	0.833361	0.951494	1.0853	1.06623	1.20337	1.26835	0.0123637	0.0214438
D3ZPF0	Four and a half LIM domains 3 OS=Rattus norvegicus OX=10116 GN=Fhl3 PE=4 SV=2	Fhl3	31.524	0.947046	0.70329	0.996829	1.18412	1.21975	0.948964	1.26658	0.146919	0.18019
F7EMB2	RNA transcription, translation and transport factor protein OS=Rattus norvegicus OX=10116 GN=Rtraf PE=1 SV=1	Rtraf	28.17	0.875579	0.807719	0.965167	1.00604	1.1764	1.1691	1.26546	0.0315041	0.0472021
P18420	Proteasome subunit alpha type-1 OS=Rattus norvegicus OX=10116 GN=Psma1 PE=1 SV=2	Psma1	29.517	0.849809	0.903278	0.895401	1.0382	1.11716	1.19615	1.26544	0.00656179	0.0129796
Q5FVL2	ER membrane protein complex subunit 8 OS=Rattus norvegicus OX=10116 GN=Emc8 PE=2 SV=1	Emc8	23.405	0.875265	0.848706	0.926412	0.96813	1.17514	1.20635	1.26382	0.0358422	0.0529099
A0A8I6GIQ0	Proteasome 26S subunit, non-ATPase 7 OS=Rattus norvegicus OX=10116 GN=Psmd7 PE=1 SV=1	Psmd7	34.193	0.910048	0.942453	0.798092	1.16041	1.08802	1.10098	1.26364	0.0122024	0.0212294
A0A0G2JYN0	DDB1- and CUL4-associated factor 8 OS=Rattus norvegicus OX=10116 GN=Dcaf8 PE=1 SV=1	Dcaf8	64.307	0.913553	0.789153	0.94829	1.13452	1.06987	1.14461	1.2633	0.0169002	0.0278946
Q6P9V6	Proteasome subunit alpha type OS=Rattus norvegicus OX=10116 GN=Psma5 PE=1 SV=1	Psma5	26.411	0.85969	0.879109	0.913596	1.07606	1.17437	1.09717	1.26211	0.00188822	0.00536586
A0A8I6A5C7	Proteasome (Prosome, macropain) 28 subunit, beta, isoform CRA_a OS=Rattus norvegicus OX=10116 GN=Psme2 PE=1 SV=1	Psme2	25.959	0.845439	1.00958	0.798273	1.1087	1.114	1.12401	1.26134	0.0285414	0.0432731
A0A8I6G2V2	Xaa-Pro aminopeptidase 1 OS=Rattus norvegicus OX=10116 GN=Xpnpep1 PE=1 SV=1	Xpnpep1	69.364	0.878837	0.88171	0.893009	1.07913	1.16483	1.10248	1.26112	0.00057421	0.00256685
A0A8I6A308	Lamin B2 OS=Rattus norvegicus OX=10116 GN=Lmnb2 PE=1 SV=1	Lmnb2	63.238	0.927658	0.767899	0.962061	1.16446	1.07385	1.10407	1.25766	0.0340702	0.0506
A0A8I6A6P9	ADP-ribosylation factor-like protein 3 OS=Rattus norvegicus OX=10116 GN=Arl3 PE=1 SV=1	Arl3	20.144	0.952934	0.945025	0.760167	1.07042	1.13621	1.13524	1.25723	0.0378804	0.0554185
A0A8I6ADM7	PDZ and LIM domain protein 5 OS=Rattus norvegicus OX=10116 GN=Pdlim5 PE=1 SV=1	Pdlim5	65.846	1.0312	0.867527	0.764075	0.995627	0.979241	1.36233	1.25327	0.184207	0.219936
D4A104	Mitochondrial ribosomal protein L45 OS=Rattus norvegicus OX=10116 GN=Mrpl45 PE=1 SV=1	Mrpl45	35.439	0.791011	0.987584	0.88426	1.06211	1.08965	1.18539	1.25322	0.0338605	0.050355
D4A0W1	ER membrane protein complex subunit 4 OS=Rattus norvegicus OX=10116 GN=Emc4 PE=1 SV=2	Emc4	20.116	0.928346	0.861917	0.872867	1.25067	1.1921	0.894096	1.25299	0.115012	0.145085
A0A8L2Q5C4	Cysteine and glycine-rich protein 1 OS=Rattus norvegicus OX=10116 GN=Csrp1 PE=1 SV=1	Csrp1	21.716	0.665819	1.0495	0.951047	1.13651	1.09275	1.10437	1.25026	0.156642	0.190765
F1MAN8	Laminin subunit alpha 5 OS=Rattus norvegicus OX=10116 GN=Lama5 PE=1 SV=2	Lama5	403.77	0.827794	0.849397	0.989174	0.970297	0.979636	1.3837	1.25025	0.175811	0.211141
Q6PCT3	Tumor protein D54 OS=Rattus norvegicus OX=10116 GN=Tpd52l2 PE=1 SV=1	Tpd52l2	23.992	0.869245	0.87225	0.924927	1.00861	1.20522	1.11974	1.25021	0.0163163	0.0271497
P40307	Proteasome subunit beta type-2 OS=Rattus norvegicus OX=10116 GN=Psmb2 PE=1 SV=1	Psmb2	22.912	0.872907	0.9063	0.887709	1.05403	1.12345	1.1556	1.24979	0.00161688	0.00492273
D3ZWA8	Adaptor protein, phosphotyrosine-interacting with PH domain and leucine zipper 1 OS=Rattus norvegicus OX=10116 GN=Appl1 PE=1 SV=4	Appl1	79.363	0.87204	0.862502	0.932611	1.2161	1.08753	1.02922	1.24959	0.0157201	0.0263327
Q9WU82	Catenin beta-1 OS=Rattus norvegicus OX=10116 GN=Ctnnb1 PE=1 SV=1	Ctnnb1	85.454	1.00011	0.724374	0.94322	1.15967	0.941591	1.23103	1.24912	0.153431	0.187158
D4A7X1	Mitochondrial ribosomal protein S16 OS=Rattus norvegicus OX=10116 GN=Mrps16 PE=3 SV=2	Mrps16	16.196	0.865543	0.879511	0.92288	1.16851	0.989305	1.17425	1.24893	0.0210602	0.0335562
P51583	Bifunctional phosphoribosylaminoimidazole carboxylase/phosphoribosylaminoimidazole succinocarboxamide synthetase OS=Rattus norvegicus OX=10116 GN=Paics PE=1 SV=3	Paics	47.096	0.887351	0.915867	0.865013	1.12151	1.14428	1.06599	1.24868	0.00115938	0.00393386
D4A1S6	Protein phosphatase 1 regulatory subunit OS=Rattus norvegicus OX=10116 GN=Ppp1r12a PE=1 SV=4	Ppp1r12a	103.55	0.825023	0.883106	0.960267	1.02254	1.11444	1.19463	1.24854	0.0242283	0.0377091
Q5M823	NudC domain-containing protein 2 OS=Rattus norvegicus OX=10116 GN=Nudcd2 PE=2 SV=1	Nudcd2	17.674	0.803789	1.08025	0.785232	0.992894	1.14965	1.18818	1.2478	0.120576	0.151089
A0A8I6AAW7	Ubiquitin carboxyl-terminal hydrolase 47 OS=Rattus norvegicus OX=10116 GN=Usp47 PE=1 SV=1	Usp47	153.4	0.849374	0.967394	0.853685	1.16136	1.2186	0.94959	1.24681	0.0683335	0.0915856
A0A8I6A0A3	Glutathione reductase OS=Rattus norvegicus OX=10116 GN=Gsr PE=1 SV=1	Gsr	53.768	1.0143	0.704078	0.952654	1.58331	1.36876	0.376896	1.24632	0.903067	0.917265
E2RUH2	Ribonuclease inhibitor OS=Rattus norvegicus OX=10116 GN=Rnh1 PE=1 SV=1	Rnh1	49.919	0.839197	0.929098	0.903332	1.06393	1.15407	1.11037	1.24582	0.00457024	0.00988171
A0A8I6AJ69	Dipeptidyl peptidase 2 OS=Rattus norvegicus OX=10116 GN=Dpp7 PE=1 SV=1	Dpp7	53.767	0.834992	0.956827	0.880006	1.053	1.10275	1.17243	1.24566	0.0119709	0.0208749
Q99M64	Phosphatidylinositol 4-kinase type 2-alpha OS=Rattus norvegicus OX=10116 GN=Pi4k2a PE=1 SV=1	Pi4k2a	54.304	1.22485	0.675957	0.771049	0.852047	1.20683	1.26926	1.24563	0.338599	0.382771
D3Z8L7	Ras-related protein R-Ras OS=Rattus norvegicus OX=10116 GN=Rras PE=1 SV=1	Rras	23.909	0.811768	0.853567	1.00749	1.16371	1.00091	1.16255	1.24481	0.0549498	0.0760454
P54311	Guanine nucleotide-binding protein G(I)/G(S)/G(T) subunit beta-1 OS=Rattus norvegicus OX=10116 GN=Gnb1 PE=1 SV=4	Gnb1	37.377	0.881571	0.840849	0.950652	1.13487	1.09847	1.09359	1.24461	0.00425856	0.0093514
Q9WTV5	26S proteasome non-ATPase regulatory subunit 9 OS=Rattus norvegicus OX=10116 GN=Psmd9 PE=1 SV=1	Psmd9	24.829	0.937947	0.781417	0.955561	0.960588	1.11079	1.2537	1.24305	0.0977507	0.125417
A0A0G2JSH2	3-hydroxybutyrate dehydrogenase, type 1, isoform CRA_a OS=Rattus norvegicus OX=10116 GN=Bdh1 PE=1 SV=1	Bdh1	38.333	1.46813	0.712617	0.494945	0.787082	1.22528	1.31195	1.24241	0.451567	0.496041
M0RAF3	Sorcin OS=Rattus norvegicus OX=10116 GN=Sri PE=1 SV=1	Sri	19.645	0.877023	0.863493	0.935427	1.13044	1.1791	1.01452	1.2422	0.0134474	0.0231099
O08618	Phosphoribosyl pyrophosphate synthase-associated protein 2 OS=Rattus norvegicus OX=10116 GN=Prpsap2 PE=1 SV=1	Prpsap2	40.866	0.937362	0.820361	0.919197	1.06753	1.07818	1.17737	1.24138	0.0139403	0.0237935
P36953	Afamin OS=Rattus norvegicus OX=10116 GN=Afm PE=3 SV=1	Afm	69.335	0.779394	1.02723	0.870464	1.09189	1.22897	1.00205	1.24124	0.0929084	0.119681
A0A0U1RS21	Ras-related C3 botulinum toxin substrate 1 OS=Rattus norvegicus OX=10116 GN=Rac1 PE=1 SV=2	Rac1	23.436	0.911665	0.871358	0.8994	1.03664	1.14351	1.13742	1.23678	0.00359754	0.00828175
F7F0D5	Uridine phosphorylase OS=Rattus norvegicus OX=10116 GN=Upp1 PE=1 SV=1	Upp1	34.027	0.747154	0.964942	0.971323	1.04076	1.04882	1.227	1.23595	0.10068	0.128736
P61107	Ras-related protein Rab-14 OS=Rattus norvegicus OX=10116 GN=Rab14 PE=1 SV=3	Rab14	23.927	0.848323	0.889099	0.94644	1.12795	1.12267	1.06552	1.23558	0.00438948	0.00956431
A0A8I5ZYA8	ER membrane protein complex subunit 1 OS=Rattus norvegicus OX=10116 GN=Emc1 PE=1 SV=1	Emc1	111.5	0.83729	0.950543	0.897261	1.06595	1.31072	0.938241	1.23456	0.123623	0.15422
A0A8I6A0N2	AMP deaminase OS=Rattus norvegicus OX=10116 GN=Ampd3 PE=3 SV=1	Ampd3	89.503	0.981025	0.845885	0.859795	1.24253	1.11566	0.955106	1.23322	0.0829931	0.109028
Q5XI73	Rho GDP-dissociation inhibitor 1 OS=Rattus norvegicus OX=10116 GN=Arhgdia PE=1 SV=1	Arhgdia	23.407	0.81616	0.959809	0.912721	1.0407	1.14902	1.12159	1.23157	0.0205451	0.0329453
A0A8I6AKW3	Elongin-C OS=Rattus norvegicus OX=10116 GN=LOC120097475 PE=3 SV=1	LOC120097475	12.47	0.933287	0.909604	0.847226	1.1089	1.09639	1.10459	1.23039	0.00202745	0.00563236
A0A0G2K8L9	Mitochondrial ribosomal protein S28 OS=Rattus norvegicus OX=10116 GN=Mrps28 PE=4 SV=2	Mrps28	24.299	0.904971	0.92882	0.85675	1.03216	1.08097	1.19632	1.23004	0.0143575	0.0244132
A0A8I6A5B9	Prolyl endopeptidase OS=Rattus norvegicus OX=10116 GN=Prep PE=1 SV=1	Prep	79.15	0.863351	0.876413	0.951933	1.18219	1.12005	1.00606	1.22908	0.0219543	0.0347225
F7FGS9	Membrane-associated ring-CH-type finger 5 OS=Rattus norvegicus OX=10116 GN=Marchf5 PE=1 SV=1	Marchf5	32.947	0.893008	0.880704	0.918227	1.04463	1.12159	1.14184	1.22888	0.00232191	0.00606875
F1LQX9	Nuclear protein localization protein 4 homolog OS=Rattus norvegicus OX=10116 GN=Nploc4 PE=1 SV=4	Nploc4	67.912	0.896721	0.791361	1.004	1.04845	1.16536	1.09411	1.22876	0.0494904	0.0699071
A0A8I5ZS76	Ras-related protein Rab-5A OS=Rattus norvegicus OX=10116 GN=Rab5a PE=1 SV=1	Rab5a	23.614	0.896344	0.780631	1.01515	1.07014	1.17929	1.05844	1.22872	0.0648166	0.0876536
A0A8I6AN50	Nucleolar protein 3 OS=Rattus norvegicus OX=10116 GN=Nol3 PE=4 SV=1	Nol3	22.603	0.883708	0.958154	0.851305	1.01619	1.15132	1.13932	1.22786	0.0181274	0.0295963
A0A8I6AB87	Glucosamine-6-phosphate isomerase OS=Rattus norvegicus OX=10116 GN=Gnpda1 PE=1 SV=1	Gnpda1	43.613	0.865405	0.914272	0.91395	1.18346	1.21862	0.904297	1.22748	0.111783	0.141646
Q07009	Calpain-2 catalytic subunit OS=Rattus norvegicus OX=10116 GN=Capn2 PE=1 SV=3	Capn2	79.918	0.87492	0.906761	0.914853	1.10187	1.11973	1.08186	1.22508	0.000273424	0.00167854
F7EL36	Acidic leucine-rich nuclear phosphoprotein 32 family member A OS=Rattus norvegicus OX=10116 GN=Anp32a PE=1 SV=3	Anp32a	28.739	0.849249	0.896866	0.95353	1.11323	1.11892	1.06821	1.22251	0.00524431	0.0109707
Q6AYD4	Endothelial cell-selective adhesion molecule OS=Rattus norvegicus OX=10116 GN=Esam PE=1 SV=1	Esam	41.936	1.00429	0.819443	0.876478	1.05737	1.12288	1.11954	1.22205	0.0317577	0.0475416
P63004	Platelet-activating factor acetylhydrolase IB subunit alpha OS=Rattus norvegicus OX=10116 GN=Pafah1b1 PE=1 SV=2	Pafah1b1	46.67	0.909144	0.860798	0.930607	1.02256	1.11396	1.16294	1.22177	0.01082	0.0192806
P62982	Ubiquitin-40S ribosomal protein S27a OS=Rattus norvegicus OX=10116 GN=Rps27a PE=1 SV=2	Rps27a	17.951	0.901383	0.932918	0.868026	1.046	1.01138	1.24029	1.22031	0.0424	0.0611962
Q6AXT0	39S ribosomal protein L37, mitochondrial OS=Rattus norvegicus OX=10116 GN=Mrpl37 PE=2 SV=1	Mrpl37	48.365	0.861426	0.91847	0.922497	1.11882	0.99439	1.1844	1.22025	0.0245939	0.0381349
Q9JMB5	Proteasomal ubiquitin receptor ADRM1 OS=Rattus norvegicus OX=10116 GN=Adrm1 PE=1 SV=2	Adrm1	42.102	0.857562	0.859752	0.985211	1.20688	1.22717	0.863423	1.22015	0.201123	0.238399
A0A8L2R849	Proteasome subunit beta OS=Rattus norvegicus OX=10116 GN=Psmb7 PE=1 SV=1	Psmb7	34.472	0.886999	0.871471	0.944147	1.0356	1.13418	1.1276	1.22007	0.00647338	0.0128611
Q62658	Peptidyl-prolyl cis-trans isomerase FKBP1A OS=Rattus norvegicus OX=10116 GN=Fkbp1a PE=1 SV=3	Fkbp1a	11.922	0.912453	0.935464	0.855763	0.959558	1.07178	1.26498	1.2192	0.0852485	0.111731
A0A0G2JUA5	AHNAK nucleoprotein OS=Rattus norvegicus OX=10116 GN=Ahnak PE=1 SV=1	Ahnak	581.12	0.852689	0.871922	0.979481	1.14143	1.06854	1.08594	1.21886	0.0135693	0.0232661
A0A8I5Y9L7	Ras-related GTP-binding protein OS=Rattus norvegicus OX=10116 GN=RragB PE=3 SV=1	RragB	37.154	0.793824	0.943592	0.971161	1.0409	0.998007	1.25252	1.21519	0.10816	0.137675
D4AB17	phosphoribosylformylglycinamidine synthase OS=Rattus norvegicus OX=10116 GN=Pfas PE=1 SV=4	Pfas	144.39	0.920978	0.7047	1.08413	1.18321	1.06512	1.04187	1.21418	0.189096	0.225295
F1M7L9	Plakophilin-2 OS=Rattus norvegicus OX=10116 GN=Pkp2 PE=1 SV=4	Pkp2	90.739	1.0036	0.816785	0.889814	1.05841	0.891667	1.33972	1.21386	0.237934	0.277754
A0A8I6A6Z5	Cysteine-rich protein 2 OS=Rattus norvegicus OX=10116 GN=Crip2 PE=1 SV=1	Crip2	21.206	0.865927	0.965479	0.879348	0.990118	0.996147	1.30298	1.21341	0.126525	0.157667
Q9EPT8	Chloride intracellular channel protein 5 OS=Rattus norvegicus OX=10116 GN=Clic5 PE=1 SV=1	Clic5	28.299	0.983643	0.794581	0.93316	1.09816	0.959652	1.23081	1.21289	0.117361	0.1478
A0A8I6AKZ9	Actin-related protein 1B OS=Rattus norvegicus OX=10116 GN=Actr1b PE=1 SV=1	Actr1b	38.095	0.950596	1.14626	0.614698	1.20108	1.13113	0.956236	1.21275	0.324639	0.368098
G3V886	ATP-dependent zinc metalloprotease YME1L1 OS=Rattus norvegicus OX=10116 GN=Yme1l1 PE=3 SV=2	Yme1l1	79.349	0.983566	0.831221	0.897234	1.21843	1.18567	0.883882	1.21237	0.17945	0.214939
A0A8L2QWS2	Vacuolar protein sorting 26 (Yeast), isoform CRA_e OS=Rattus norvegicus OX=10116 GN=Vps26a PE=1 SV=1	Vps26a	41.534	0.984553	0.800865	0.930052	0.932905	1.12044	1.23119	1.20956	0.140246	0.172758
Q6AY58	B-cell receptor-associated protein OS=Rattus norvegicus OX=10116 GN=Bcap31 PE=1 SV=1	Bcap31	27.911	0.910167	0.891543	0.917983	1.00093	1.12185	1.15753	1.20613	0.0145822	0.0246903
A0A8L2R0S7	GMP synthase (glutamine-hydrolyzing) OS=Rattus norvegicus OX=10116 GN=Gmps PE=1 SV=1	Gmps	81.198	0.87515	0.864216	0.981715	0.992396	1.09519	1.19133	1.20501	0.0496015	0.0699653
A0A8I6GK07	PDZ and LIM domain protein 7 OS=Rattus norvegicus OX=10116 GN=Pdlim7 PE=1 SV=1	Pdlim7	46.519	0.64803	1.15539	0.917794	1.38718	0.773826	1.11777	1.2049	0.480934	0.524719
E9PTV0	guanylate kinase OS=Rattus norvegicus OX=10116 GN=Guk1 PE=3 SV=3	Guk1	22.834	0.924015	0.879215	0.920096	0.982939	1.13008	1.16365	1.20319	0.0284852	0.043246
A0A8I5ZWE9	Probable E3 ubiquitin-protein ligase HERC4 OS=Rattus norvegicus OX=10116 GN=Herc4 PE=1 SV=1	Herc4	117.7	0.98552	0.826864	0.915143	1.19795	1.06442	1.0101	1.19979	0.0638065	0.0866
A0A8J8YFS5	Histidine--tRNA ligase, cytoplasmic OS=Rattus norvegicus OX=10116 GN=Hars1 PE=1 SV=1	Hars1	56.502	0.825144	0.950742	0.952401	1.11927	1.03168	1.12077	1.19918	0.0288756	0.0437503
A0A8I6A254	39S ribosomal protein L15, mitochondrial OS=Rattus norvegicus OX=10116 GN=Mrpl15 PE=1 SV=1	Mrpl15	33.652	0.874367	1.02387	0.834286	1.06738	1.05428	1.14583	1.19578	0.0535057	0.074643
G3V7U4	Lamin-B1 OS=Rattus norvegicus OX=10116 GN=Lmnb1 PE=1 SV=1	Lmnb1	66.686	0.89214	0.863314	0.978771	1.06656	1.10253	1.09669	1.19441	0.0100827	0.0182608
D4AAE9	ZnF_CDGSH domain-containing protein OS=Rattus norvegicus OX=10116 GN=Cisd2 PE=4 SV=2	Cisd2	14.854	0.967289	0.905862	0.861343	1.0526	0.982884	1.23002	1.19419	0.0792591	0.10455
Q5XIU9	Membrane-associated progesterone receptor component 2 OS=Rattus norvegicus OX=10116 GN=Pgrmc2 PE=1 SV=1	Pgrmc2	23.403	1.02708	0.823981	0.888461	0.90004	1.05231	1.30813	1.19017	0.257678	0.298482
P62994	Growth factor receptor-bound protein 2 OS=Rattus norvegicus OX=10116 GN=Grb2 PE=1 SV=1	Grb2	25.206	0.85848	0.905636	0.975721	1.15872	1.04692	1.05452	1.18991	0.0244101	0.0379282
A0JN30	Canopy 2 homolog (Zebrafish) OS=Rattus norvegicus OX=10116 GN=Cnpy2 PE=1 SV=1	Cnpy2	20.709	0.808748	0.996605	0.935325	1.03054	1.03867	1.19011	1.18924	0.0870241	0.113595
A0A8L2QPJ9	Vesicle-associated membrane protein 3 OS=Rattus norvegicus OX=10116 GN=Vamp3 PE=1 SV=1	Vamp3	12.09	0.870747	0.891684	0.982703	0.965104	1.00054	1.28922	1.18569	0.172342	0.207418
A0A8I6APX7	NHL repeat-containing 2 OS=Rattus norvegicus OX=10116 GN=Nhlrc2 PE=1 SV=1	Nhlrc2	71.38	1.06633	0.661121	1.01802	1.26157	1.01493	0.978031	1.18542	0.340557	0.384598
Q6AY56	Tubulin alpha-8 chain OS=Rattus norvegicus OX=10116 GN=Tuba8 PE=2 SV=1	Tuba8	50.037	0.70337	0.949191	1.09293	1.01539	1.08776	1.15137	1.1854	0.241904	0.281659
A0A8I6AU06	Mitochondrial intermembrane space import and assembly protein 40 OS=Rattus norvegicus OX=10116 GN=Chchd4 PE=1 SV=1	Chchd4	15.579	0.862986	0.861673	1.02117	1.10179	0.91223	1.24015	1.18513	0.193127	0.229582
Q9R1T1	Barrier-to-autointegration factor OS=Rattus norvegicus OX=10116 GN=Banf1 PE=1 SV=1	Banf1	10.044	0.691344	0.974914	1.07977	1.2978	0.82899	1.12719	1.18498	0.41859	0.464573
A0A8I6A8W2	Syntaxin-binding protein 1 OS=Rattus norvegicus OX=10116 GN=Stxbp1 PE=1 SV=1	Stxbp1	66.92	0.967726	0.853614	0.925132	1.0993	1.06543	1.08879	1.18462	0.0107438	0.0192375
A0A8I6A2G5	Mitochondrial import inner membrane translocase subunit TIM23 OS=Rattus norvegicus OX=10116 GN=Timm23b PE=3 SV=1	Timm23b	21.984	0.882909	0.945969	0.917754	1.08676	1.00226	1.16435	1.18449	0.0244791	0.0379831
A0A8I6AQY4	Lysosome-associated membrane glycoprotein 1 OS=Rattus norvegicus OX=10116 GN=Lamp1 PE=1 SV=1	Lamp1	43.738	0.894162	0.992263	0.862251	1.01327	1.02042	1.21763	1.18287	0.0863854	0.112958
P70500	CDP-diacylglycerol--inositol 3-phosphatidyltransferase OS=Rattus norvegicus OX=10116 GN=Cdipt PE=1 SV=1	Cdipt	23.613	0.898571	0.901817	0.950906	1.09624	1.1141	1.03837	1.18079	0.00408895	0.00906733
P24155	Thimet oligopeptidase OS=Rattus norvegicus OX=10116 GN=Thop1 PE=1 SV=4	Thop1	78.385	0.931852	0.943673	0.878837	1.06035	1.16273	1.02255	1.17836	0.0208211	0.0332694
P10111	Peptidyl-prolyl cis-trans isomerase A OS=Rattus norvegicus OX=10116 GN=Ppia PE=1 SV=2	Ppia	17.874	0.912721	0.943969	0.898354	1.00685	1.22674	1.01137	1.17782	0.0750756	0.0996144
F7EXM7	Mitogen-activated protein kinase kinase 3 OS=Rattus norvegicus OX=10116 GN=Map2k3 PE=1 SV=1	Map2k3	38.757	0.996549	1.0804	0.678807	1.1516	1.37081	0.721835	1.17726	0.569461	0.61095
Q5U2U8	BAG cochaperone 3 OS=Rattus norvegicus OX=10116 GN=Bag3 PE=1 SV=1	Bag3	61.49	0.905981	0.911553	0.938848	0.898617	1.10034	1.24466	1.17677	0.182467	0.217973
P08934	Kininogen-1 OS=Rattus norvegicus OX=10116 GN=Kng1 PE=2 SV=1	Kng1	70.932	1.02359	0.880811	0.852083	1.06917	1.00406	1.17029	1.17669	0.0845687	0.110969
G3V8U9	Proteasome subunit beta type-4 OS=Rattus norvegicus OX=10116 GN=Psmb4 PE=1 SV=3	Psmb4	37.205	0.875788	0.964231	0.916665	1.09046	1.08526	1.06759	1.17653	0.00460337	0.00992268
O08836	Immunoglobulin-binding protein 1 OS=Rattus norvegicus OX=10116 GN=Igbp1 PE=2 SV=2	Igbp1	39.135	0.760625	1.07164	0.931118	1.32846	1.22663	0.681522	1.17125	0.614666	0.653536
A0A8L2R7U6	Proteasome subunit beta OS=Rattus norvegicus OX=10116 GN=Psmb3 PE=1 SV=1	Psmb3	23.256	0.925616	0.899711	0.93845	1.1081	1.17193	0.956197	1.17094	0.0673328	0.0904596
Q9WTT6	Guanine deaminase OS=Rattus norvegicus OX=10116 GN=Gda PE=1 SV=1	Gda	51.016	0.960208	0.855463	0.949939	0.993372	1.22542	1.0156	1.1695	0.114074	0.14413
A0A8I6AB48	histidine--tRNA ligase OS=Rattus norvegicus OX=10116 GN=Zmat2 PE=1 SV=1	Zmat2	78.304	0.870985	0.97012	0.925602	0.999707	1.14524	1.08834	1.16864	0.0370218	0.0543389
G3V9C7	Histone H2B OS=Rattus norvegicus OX=10116 GN=H2bc12 PE=3 SV=2	H2bc12	13.906	0.953756	0.966462	0.847187	1.16235	1.13301	0.937235	1.1681	0.128311	0.159628
A0A0G2JUC8	Ring-box 1 OS=Rattus norvegicus OX=10116 GN=Rbx1 PE=1 SV=1	Rbx1	13.006	0.885641	0.93573	0.947673	0.890218	1.06056	1.28018	1.16681	0.250145	0.290653
D3ZJY1	39S ribosomal protein L28, mitochondrial OS=Rattus norvegicus OX=10116 GN=Mrpl28 PE=1 SV=1	Mrpl28	30.236	0.940192	0.912333	0.916831	0.892714	1.10629	1.23164	1.16657	0.200945	0.238399
A0A8I6ABE2	Aspartyl aminopeptidase OS=Rattus norvegicus OX=10116 GN=Dnpep PE=1 SV=1	Dnpep	52.125	0.897222	0.948772	0.923586	1.02516	1.12875	1.07651	1.16639	0.0088121	0.0164215
A0A8I5ZQ44	Dynactin subunit 2 OS=Rattus norvegicus OX=10116 GN=Dctn2 PE=1 SV=1	Dctn2	44.39	0.875763	0.977833	0.918138	1.0121	1.1542	1.06196	1.16471	0.0382176	0.0558031
P46413	Glutathione synthetase OS=Rattus norvegicus OX=10116 GN=Gss PE=1 SV=1	Gss	52.344	0.977629	0.897131	0.897193	0.995569	1.07991	1.15257	1.16454	0.0415311	0.0601734
A0A8I5ZWK0	Developmentally-regulated GTP-binding protein 2 OS=Rattus norvegicus OX=10116 GN=Drg2 PE=1 SV=1	Drg2	40.718	0.841639	0.917168	1.01567	1.09293	1.1036	1.02899	1.16257	0.0591603	0.0812237
A0A8I6GCC1	Tubulin-specific chaperone A OS=Rattus norvegicus OX=10116 GN=Tbca PE=1 SV=1	Tbca	9.9692	0.88965	1.00446	0.882061	1.01152	1.08662	1.12569	1.16125	0.0456476	0.0652563
P63018	Heat shock cognate 71 kDa protein OS=Rattus norvegicus OX=10116 GN=Hspa8 PE=1 SV=1	Hspa8	70.87	0.905109	0.97745	0.89384	0.99143	1.14057	1.0916	1.16107	0.0410561	0.0595618
A0A8L2QFN5	Cytosolic iron-sulfur assembly component 3 OS=Rattus norvegicus OX=10116 GN=Ciao3 PE=1 SV=1	Ciao3	52.876	0.841183	1.05745	0.878786	0.879486	1.15422	1.18887	1.16028	0.290039	0.333057
P23928	Alpha-crystallin B chain OS=Rattus norvegicus OX=10116 GN=Cryab PE=1 SV=1	Cryab	20.089	0.909446	0.973546	0.895842	0.938361	1.14334	1.13947	1.15918	0.10893	0.138499
G3V7Q6	Proteasome subunit beta OS=Rattus norvegicus OX=10116 GN=Psmb5 PE=1 SV=1	Psmb5	28.559	0.908416	0.925358	0.945781	1.03322	1.00833	1.1789	1.15862	0.0439474	0.0631061
A0A8I6A7Q1	Protein MEMO1 OS=Rattus norvegicus OX=10116 GN=Memo1 PE=1 SV=1	Memo1	55.548	0.989027	0.867481	0.923206	1.22743	1.00619	0.986673	1.1585	0.144666	0.177716
A0A8I6A723	26S proteasome regulatory subunit 6A OS=Rattus norvegicus OX=10116 GN=Psmc3 PE=1 SV=1	Psmc3	44.669	0.913988	0.94144	0.925692	1.04651	1.15597	1.01639	1.1574	0.022185	0.035002
E9PTK4	Threonine synthase-like 1 OS=Rattus norvegicus OX=10116 GN=Thnsl1 PE=1 SV=1	Thnsl1	82.709	0.644492	1.1296	1.00857	2.20403	0.509353	0.503955	1.15621	0.875193	0.893435
A0A8I5ZP46	Phosphotriesterase-related protein OS=Rattus norvegicus OX=10116 GN=Pter PE=1 SV=1	Pter	40.892	0.805393	0.89009	1.08791	0.694946	0.946825	1.57484	1.15564	0.728454	0.758063
D3ZBN0	Histone H1.5 OS=Rattus norvegicus OX=10116 GN=H1-5 PE=1 SV=1	H1-5	22.649	0.90572	0.903463	0.976732	1.04988	0.641344	1.52286	1.15369	0.758028	0.785919
B2RYG6	Ubiquitin thioesterase OTUB1 OS=Rattus norvegicus OX=10116 GN=Otub1 PE=1 SV=1	Otub1	31.27	0.910756	0.938715	0.937228	0.986677	1.07777	1.14886	1.15308	0.0358493	0.0529099
Q5U302	Catenin (Cadherin associated protein), alpha 1 OS=Rattus norvegicus OX=10116 GN=Ctnna1 PE=1 SV=1	Ctnna1	100.24	0.943269	0.936839	0.907774	0.991883	0.986322	1.23391	1.15217	0.142175	0.174943
A0A0G2JVP5	Poly(A)-binding protein-interacting protein 1 OS=Rattus norvegicus OX=10116 GN=Paip1 PE=1 SV=2	Paip1	58.626	0.994056	0.992422	0.801537	0.984047	1.08402	1.14392	1.15207	0.160099	0.194659
P46462	Transitional endoplasmic reticulum ATPase OS=Rattus norvegicus OX=10116 GN=Vcp PE=1 SV=3	Vcp	89.348	0.927923	0.918988	0.942183	1.05066	1.10052	1.05972	1.15124	0.000919005	0.00340546
G3V7H2	Multiple inositol polyphosphate phosphatase 1 OS=Rattus norvegicus OX=10116 GN=Minpp1 PE=1 SV=1	Minpp1	54.599	0.899493	0.983282	0.90675	1.06394	1.4204	0.726132	1.1509	0.622745	0.661813
Q5I0M1	Beta-2-glycoprotein 1 OS=Rattus norvegicus OX=10116 GN=Apoh PE=1 SV=1	Apoh	38.457	0.800563	0.949003	1.04048	1.12902	1.07294	1.008	1.1505	0.157549	0.191765
A0A8I6AT96	Calcineurin B homologous protein 1-like OS=Rattus norvegicus OX=10116 GN=LOC120102456 PE=4 SV=1	LOC120102456	26.035	0.844166	0.899193	1.04733	0.965934	1.28729	0.956079	1.15	0.314193	0.357513
B5DFC9	Nidogen-2 OS=Rattus norvegicus OX=10116 GN=Nid2 PE=2 SV=1	Nid2	152.97	0.861599	0.88717	1.04208	1.07585	0.82909	1.30421	1.14988	0.430051	0.475186
D4A9D8	Oxysterol-binding protein OS=Rattus norvegicus OX=10116 GN=Osbp PE=1 SV=3	Osbp	89.042	0.887244	0.876891	1.02779	1.07884	1.04177	1.08747	1.14906	0.0551946	0.0763373
D3ZBT9	Protein phosphatase 6, regulatory subunit 3 OS=Rattus norvegicus OX=10116 GN=Ppp6r3 PE=1 SV=3	Ppp6r3	94.36	0.824923	0.910441	1.05659	1.052	1.07591	1.08014	1.14903	0.117501	0.147894
Q6P7B0	Tryptophan--tRNA ligase, cytoplasmic OS=Rattus norvegicus OX=10116 GN=Wars1 PE=1 SV=2	Wars1	54.143	0.960321	0.891911	0.940824	1.0907	1.18119	0.935047	1.14818	0.136322	0.168798
Q6AY09	Heterogeneous nuclear ribonucleoprotein H2 OS=Rattus norvegicus OX=10116 GN=Hnrnph2 PE=1 SV=1	Hnrnph2	49.293	1.00744	0.843131	0.942687	1.07063	1.14326	0.992853	1.14803	0.102925	0.131383
Q6IRE4	Tumor susceptibility gene 101 protein OS=Rattus norvegicus OX=10116 GN=Tsg101 PE=1 SV=1	Tsg101	44.077	0.88234	0.810879	1.10169	0.931438	1.15409	1.11956	1.14676	0.281081	0.32343
G3V9N0	Polyadenylate-binding protein OS=Rattus norvegicus OX=10116 GN=Pabpc4 PE=1 SV=3	Pabpc4	72.411	0.886449	0.973034	0.935514	1.01254	1.06228	1.13019	1.14669	0.0307132	0.046162
A0A0G2K1D2	Rap1 GTPase-GDP dissociation stimulator 1 OS=Rattus norvegicus OX=10116 GN=Rap1gds1 PE=4 SV=2	Rap1gds1	65.945	0.859786	0.884613	1.05145	1.03947	1.01124	1.15344	1.14604	0.136316	0.168798
A0A8I5ZMR7	Vacuolar protein sorting 13 homolog C OS=Rattus norvegicus OX=10116 GN=Vps13c PE=1 SV=1	Vps13c	416.2	0.780003	1.02685	0.989265	1.42137	0.779739	1.00277	1.14583	0.59258	0.63308
P48199	C-reactive protein OS=Rattus norvegicus OX=10116 GN=Crp PE=1 SV=1	Crp	25.468	0.815567	0.888363	1.09265	1.01985	1.06724	1.11633	1.14548	0.190332	0.226648
A0A0G2K2B5	Aspartate-beta-hydroxylase OS=Rattus norvegicus OX=10116 GN=Asph PE=1 SV=2	Asph	81.034	0.970494	0.918929	0.907523	1.11114	1.17963	0.912283	1.1452	0.180622	0.216114
A0A8L2QGW3	39S ribosomal protein L9, mitochondrial OS=Rattus norvegicus OX=10116 GN=mrpl9 PE=1 SV=1	mrpl9	28.769	0.716978	1.12855	0.952582	1.06865	0.977153	1.15609	1.1443	0.348546	0.39303
A0A8I6A232	39S ribosomal protein L38, mitochondrial OS=Rattus norvegicus OX=10116 GN=Mrpl38 PE=1 SV=1	Mrpl38	42.995	0.895747	1.04378	0.859343	0.966348	1.09607	1.13871	1.14372	0.154156	0.187941
A0A140TAB4	Core histone macro-H2A OS=Rattus norvegicus OX=10116 GN=Macroh2a1 PE=1 SV=2	Macroh2a1	39.198	0.894034	0.89774	1.00891	1.13349	1.19315	0.872676	1.14233	0.29634	0.339255
A0A8I5Y5K8	Membrane cofactor protein OS=Rattus norvegicus OX=10116 GN=Cd46 PE=1 SV=1	Cd46	55.907	0.897361	0.894326	1.00901	1.10673	1.00091	1.09166	1.14233	0.057554	0.0793084
P21708	Mitogen-activated protein kinase 3 OS=Rattus norvegicus OX=10116 GN=Mapk3 PE=1 SV=5	Mapk3	43.08	0.902322	0.966123	0.93235	1.05318	1.1481	0.997921	1.14225	0.0439102	0.0630928
P52481	Adenylyl cyclase-associated protein 2 OS=Rattus norvegicus OX=10116 GN=Cap2 PE=1 SV=1	Cap2	52.912	0.909421	0.927453	0.963947	0.961514	1.03622	1.20145	1.14223	0.129333	0.16081
P36202	PDZ and LIM domain protein 4 OS=Rattus norvegicus OX=10116 GN=Pdlim4 PE=1 SV=2	Pdlim4	35.521	0.80408	1.03097	0.966114	1.36292	0.819771	1.01614	1.14197	0.519901	0.561793
Q923V4	F-box only protein 6 OS=Rattus norvegicus OX=10116 GN=Fbxo6 PE=1 SV=1	Fbxo6	32.786	0.893243	0.896971	1.01226	1.04637	1.01778	1.13337	1.14096	0.0639793	0.0867822
P20059	Hemopexin OS=Rattus norvegicus OX=10116 GN=Hpx PE=1 SV=3	Hpx	51.35	0.807646	0.985069	1.01257	0.916565	1.07342	1.20472	1.13882	0.293539	0.336391
P50399	Rab GDP dissociation inhibitor beta OS=Rattus norvegicus OX=10116 GN=Gdi2 PE=1 SV=2	Gdi2	50.537	0.958745	0.895508	0.952197	1.0231	1.08228	1.08818	1.13793	0.011592	0.020372
Q6NYB7	Ras-related protein Rab-1A OS=Rattus norvegicus OX=10116 GN=Rab1A PE=1 SV=3	Rab1A	22.677	0.876954	0.955963	0.973643	1.12558	1.22777	0.84009	1.13785	0.380375	0.425092
A0A8I6AF61	Dual specificity protein phosphatase OS=Rattus norvegicus OX=10116 GN=Dusp3 PE=1 SV=1	Dusp3	23.287	0.911133	0.965034	0.933927	1.07963	0.984521	1.12575	1.13516	0.0431759	0.0621965
Q9ES21	Phosphatidylinositol-3-phosphatase SAC1 OS=Rattus norvegicus OX=10116 GN=Sacm1l PE=1 SV=1	Sacm1l	67.038	0.883488	0.957905	0.969069	1.09262	1.04287	1.05405	1.13488	0.0170327	0.0280721
P01041	Cystatin-B OS=Rattus norvegicus OX=10116 GN=Cstb PE=1 SV=1	Cstb	11.196	0.964019	0.89741	0.95001	0.873781	1.21568	1.0991	1.13414	0.307412	0.351039
P19836	Choline-phosphate cytidylyltransferase A OS=Rattus norvegicus OX=10116 GN=Pcyt1a PE=1 SV=2	Pcyt1a	41.68	0.960893	0.95011	0.902882	1.06075	1.05713	1.06823	1.13228	0.00302201	0.00736064
A0A0G2JVV1	C-type lectin domain family 2, member G OS=Rattus norvegicus OX=10116 GN=Clec2g PE=1 SV=2	Clec2g	23.009	1.06117	0.689519	1.0634	1.02593	1.24975	0.910236	1.13213	0.473962	0.517613
D3ZVQ0	Ubiquitin carboxyl-terminal hydrolase OS=Rattus norvegicus OX=10116 GN=Usp5 PE=1 SV=1	Usp5	95.778	0.920575	0.946288	0.947225	0.998567	1.09435	1.09299	1.13213	0.0177749	0.0291462
P54921	Alpha-soluble NSF attachment protein OS=Rattus norvegicus OX=10116 GN=Napa PE=1 SV=2	Napa	33.192	0.960333	0.920418	0.934351	0.974873	1.06766	1.14236	1.13136	0.0631132	0.0859698
G3V912	Thioredoxin domain containing 13 OS=Rattus norvegicus OX=10116 GN=Tmx4 PE=1 SV=1	Tmx4	37.54	0.949115	1.00284	0.867957	1.21162	1.06072	0.907746	1.12773	0.285759	0.328478
P24090	Alpha-2-HS-glycoprotein OS=Rattus norvegicus OX=10116 GN=Ahsg PE=1 SV=2	Ahsg	37.982	0.818517	0.979466	1.02459	1.02662	1.10974	1.04107	1.12572	0.16719	0.20154
A0A8I6ASY3	Anamorsin OS=Rattus norvegicus OX=10116 GN=Ciapin1 PE=1 SV=1	Ciapin1	35.517	1.00795	0.78023	1.03464	1.00617	0.975027	1.19599	1.12553	0.330222	0.374052
A0A8I6AJ83	Thioredoxin-related transmembrane protein 2 OS=Rattus norvegicus OX=10116 GN=Tmx2 PE=1 SV=1	Tmx2	29.514	0.919981	1.0329	0.871076	0.946771	1.0756	1.15367	1.12467	0.202322	0.239533
A0A8I5ZYI5	Methionine adenosyltransferase 2 subunit beta OS=Rattus norvegicus OX=10116 GN=Mat2b PE=1 SV=1	Mat2b	36.236	0.877773	0.874011	1.07308	0.95105	1.13967	1.08442	1.124	0.242238	0.281902
A0A8I6AGX0	Acylglycerol kinase, mitochondrial OS=Rattus norvegicus OX=10116 GN=Agk PE=1 SV=1	Agk	52.735	1.02623	0.878007	0.921233	1.01447	1.00995	1.15012	1.12354	0.136357	0.168798
A0A8L2QL20	Eukaryotic translation initiation factor 4H OS=Rattus norvegicus OX=10116 GN=Eif4h PE=1 SV=1	Eif4h	26.483	0.9046	0.905365	1.0158	0.974587	1.19744	1.00221	1.12332	0.205127	0.242726
A0A8I5Y9Z8	Guanine nucleotide-binding protein G(I)/G(S)/G(T) subunit beta-2 OS=Rattus norvegicus OX=10116 GN=Gnb2 PE=1 SV=1	Gnb2	40.515	0.954801	0.839669	1.03133	1.10464	1.07999	0.989573	1.1233	0.159096	0.193544
A0A0G2JT06	COP9 signalosome complex subunit 1 OS=Rattus norvegicus OX=10116 GN=Gps1 PE=1 SV=1	Gps1	58.876	0.893893	1.01437	0.918721	1.01837	1.00302	1.15162	1.12241	0.119321	0.149683
A0A8I6GLX9	Death-associated protein 3 OS=Rattus norvegicus OX=10116 GN=Dap3 PE=1 SV=1	Dap3	41.265	0.945916	0.926793	0.954396	0.957686	1.03215	1.18306	1.12231	0.148563	0.182008
P68511	14-3-3 protein eta OS=Rattus norvegicus OX=10116 GN=Ywhah PE=1 SV=2	Ywhah	28.211	0.940977	0.998238	0.888334	0.952942	1.04723	1.17228	1.12198	0.176435	0.211666
Q5BJX1	39S ribosomal protein L41, mitochondrial OS=Rattus norvegicus OX=10116 GN=Mrpl41 PE=1 SV=1	Mrpl41	15.192	0.88232	0.987682	0.958091	1.2167	1.11986	0.83534	1.12157	0.434218	0.478851
M0R9L0	Nascent polypeptide-associated complex subunit alpha OS=Rattus norvegicus OX=10116 GN=Naca PE=1 SV=1	Naca	220.19	0.856993	0.968712	1.0039	1.22793	0.742214	1.20026	1.12044	0.624063	0.662902
Q9JLZ1	Glutaredoxin-3 OS=Rattus norvegicus OX=10116 GN=Glrx3 PE=1 SV=2	Glrx3	37.849	0.950128	0.944678	0.935693	1.05029	1.05839	1.06082	1.11977	3.0419e-05	0.000770046
Q4QR80	28S ribosomal protein S25, mitochondrial OS=Rattus norvegicus OX=10116 GN=Mrps25 PE=2 SV=1	Mrps25	19.775	0.803974	0.857426	1.16917	1.00688	0.987323	1.17522	1.11971	0.388567	0.433602
A0A8I5ZY80	E1 ubiquitin-activating enzyme OS=Rattus norvegicus OX=10116 GN=Uba1 PE=1 SV=1	Uba1	113.76	0.928446	0.954312	0.948708	1.03511	1.04365	1.08978	1.11904	0.00337663	0.00794107
P0DP31	Calmodulin-3 OS=Rattus norvegicus OX=10116 GN=Calm3 PE=1 SV=1	Calm3	16.837	0.931728	0.964204	0.935698	1.00215	1.12066	1.04556	1.11892	0.0314731	0.0472021
G3V918	Trifunctional purine biosynthetic protein adenosine-3 OS=Rattus norvegicus OX=10116 GN=Gart PE=1 SV=1	Gart	107.58	0.949176	1.18925	0.693322	0.977629	1.09558	1.09505	1.11884	0.449345	0.494082
P54319	Phospholipase A-2-activating protein OS=Rattus norvegicus OX=10116 GN=Plaa PE=1 SV=3	Plaa	87.083	0.858456	0.853877	1.12027	0.974856	1.06652	1.12601	1.11819	0.298429	0.341126
A1A5L1	Bleomycin hydrolase OS=Rattus norvegicus OX=10116 GN=Blmh PE=1 SV=1	Blmh	52.451	0.893512	0.962429	0.97688	1.07748	1.07455	1.01515	1.11803	0.0294361	0.0444798
B2RZ78	Vacuolar protein sorting-associated protein 29 OS=Rattus norvegicus OX=10116 GN=Vps29 PE=1 SV=2	Vps29	20.468	1.03017	0.89129	0.912559	0.950493	1.04572	1.16976	1.11713	0.21862	0.257207
F1LTN6	Ig kappa chain V region OS=Rattus norvegicus OX=10116 GN=AABR07060872.1 PE=1 SV=3	AABR07060872.1	24.426	0.749248	0.992841	1.09225	0.709485	1.70406	0.75212	1.1169	0.907912	0.920993
A0A8I6A5F7	Ras-related protein Rab-35 OS=Rattus norvegicus OX=10116 GN=Rab35 PE=1 SV=1	Rab35	21.1	0.948851	0.948554	0.936954	1.05194	1.08934	1.02436	1.11688	0.00381557	0.00863969
Q68FT7	Phenylalanine--tRNA ligase beta subunit OS=Rattus norvegicus OX=10116 GN=Farsb PE=1 SV=1	Farsb	65.651	0.932214	1.03192	0.873051	1.07988	1.00559	1.07735	1.11478	0.109981	0.139599
A0A0G2K6G2	Adipocyte plasma membrane-associated protein OS=Rattus norvegicus OX=10116 GN=Apmap PE=3 SV=2	Apmap	44.491	0.916625	0.93213	0.989693	0.974423	1.11979	1.06734	1.11383	0.0855044	0.111886
A0A0G2JZ95	High mobility group protein B1 OS=Rattus norvegicus OX=10116 GN=Hmgb3 PE=3 SV=1	Hmgb3	19.537	0.882351	0.925139	1.03273	1.13325	0.989689	1.03684	1.11251	0.15492	0.18877
A0A8J8Y893	BICD cargo adaptor 2 OS=Rattus norvegicus OX=10116 GN=Bicd2 PE=1 SV=1	Bicd2	95.352	0.934705	1.0443	0.862295	1.10457	0.974398	1.07973	1.11171	0.186882	0.222775
A0A8I5Y262	Mitogen-activated protein kinase kinase kinase 20 OS=Rattus norvegicus OX=10116 GN=Map3k20 PE=1 SV=1	Map3k20	51.317	0.996439	0.938755	0.908188	1.3162	0.977326	0.863087	1.11016	0.524508	0.565956
A0A8I6ANE0	Dihydropyrimidinase-related protein 2 OS=Rattus norvegicus OX=10116 GN=Dpysl2 PE=1 SV=1	Dpysl2	73.16	0.927337	0.948422	0.968017	1.06988	1.06181	1.02453	1.10987	0.00462425	0.00995075
O35370	Thrombomodulin OS=Rattus norvegicus OX=10116 GN=Thbd PE=1 SV=1	Thbd	61.844	0.914877	0.91718	1.01269	1.08141	0.850581	1.22327	1.10915	0.449655	0.494181
A0A8I6ADH4	Palladin OS=Rattus norvegicus OX=10116 GN=Palld PE=1 SV=1	Palld	152.36	0.793493	1.14599	0.905361	1.20563	0.764011	1.18551	1.10908	0.635827	0.67381
Q6Q7Y5	Guanine nucleotide-binding protein subunit alpha-13 OS=Rattus norvegicus OX=10116 GN=Gna13 PE=1 SV=1	Gna13	44.011	0.856247	0.958248	1.03182	1.31807	1.08293	0.752678	1.10799	0.669787	0.704825
A0A0G2JXC1	Lectin, mannose-binding, 1, isoform CRA_a OS=Rattus norvegicus OX=10116 GN=Lman1 PE=1 SV=2	Lman1	57.884	0.951629	0.978434	0.917827	0.954751	1.15514	1.04222	1.10682	0.164191	0.198456
Q4FZT0	Stomatin-like protein 2, mitochondrial OS=Rattus norvegicus OX=10116 GN=Stoml2 PE=1 SV=1	Stoml2	38.413	0.819039	0.934272	1.09572	0.904702	1.06027	1.18599	1.10598	0.426767	0.472484
F6Q5K7	28S ribosomal protein S18b, mitochondrial OS=Rattus norvegicus OX=10116 GN=Mrps18b PE=1 SV=1	Mrps18b	29.159	0.92275	0.941329	0.985859	0.997695	1.08256	1.06981	1.10531	0.0359432	0.0529974
F1LN61	Immunoglobulin heavy constant epsilon OS=Rattus norvegicus OX=10116 GN=Ighm PE=1 SV=4	Ighm	57.477	0.689379	0.865094	1.29877	0.685667	1.92862	0.532474	1.10287	0.945294	0.954188
A0A0G2K911	NSFL1 cofactor p47 OS=Rattus norvegicus OX=10116 GN=Nsfl1c PE=1 SV=2	Nsfl1c	40.923	0.93602	0.932378	0.9874	0.969315	1.05961	1.11527	1.10099	0.102449	0.130849
Q5XIF6	Tubulin alpha-4A chain OS=Rattus norvegicus OX=10116 GN=Tuba4a PE=1 SV=1	Tuba4a	49.924	0.872085	1.01016	0.97665	0.811226	1.28649	1.04339	1.09871	0.606096	0.645948
A0A8L2R8Q8	Integrin alpha-1 OS=Rattus norvegicus OX=10116 GN=Itga1 PE=1 SV=1	Itga1	129.57	0.944839	0.944246	0.970076	1.07965	0.959355	1.10183	1.09852	0.104595	0.133439
F8WFN1	Selenoprotein T OS=Rattus norvegicus OX=10116 GN=Selenot PE=1 SV=1	Selenot	22.142	0.81606	1.02459	1.01865	1.1644	1.02989	0.946408	1.09842	0.375636	0.420839
F1LP76	Elongator complex protein 1 OS=Rattus norvegicus OX=10116 GN=Elp1 PE=1 SV=2	Elp1	149.2	0.855236	0.963239	1.04195	1.02757	1.06565	1.04636	1.09759	0.174298	0.209549
A0A0U1RRV5	Clustered mitochondria protein homolog OS=Rattus norvegicus OX=10116 GN=Cluh PE=1 SV=1	Cluh	151.16	0.892946	0.93073	1.03782	1.02388	1.01446	1.10016	1.0968	0.143617	0.176525
Q63488	Sodium-dependent phosphate transporter 2 OS=Rattus norvegicus OX=10116 GN=Slc20a2 PE=1 SV=1	Slc20a2	70.747	0.937209	1.00975	0.915979	0.888318	1.0677	1.18104	1.09575	0.388483	0.433602
A0A140TAG9	Hsp90 co-chaperone Cdc37 OS=Rattus norvegicus OX=10116 GN=Cdc37 PE=1 SV=1	Cdc37	44.182	0.94732	0.992559	0.923249	0.915225	1.20973	1.01192	1.09561	0.370107	0.415264
F1LNF1	Heterogeneous nuclear ribonucleoproteins A2/B1 OS=Rattus norvegicus OX=10116 GN=Hnrnpa2b1 PE=1 SV=2	Hnrnpa2b1	37.429	0.89544	0.912709	1.05564	1.0617	1.06318	1.01134	1.09513	0.161961	0.196498
P62804	Histone H4 OS=Rattus norvegicus OX=10116 GN=H4c16 PE=1 SV=2	H4c16	11.367	0.903971	0.982654	0.980354	1.00659	1.08459	1.04184	1.09279	0.0632611	0.0860671
Q62975	Protein Z-dependent protease inhibitor OS=Rattus norvegicus OX=10116 GN=Serpina10 PE=2 SV=2	Serpina10	50.243	0.90564	0.897955	1.06528	0.941207	1.04173	1.14819	1.09141	0.335797	0.379986
A0A8L2UP98	Casein kinase II subunit beta OS=Rattus norvegicus OX=10116 GN=Csnk2b PE=1 SV=1	Csnk2b	27.053	0.928061	0.95427	0.987517	1.01069	1.1361	0.983365	1.0907	0.149236	0.182534
M0RD20	Calpain small subunit 1 OS=Rattus norvegicus OX=10116 GN=Capns1 PE=4 SV=2	Capns1	28.358	0.898097	1.01542	0.957264	0.980118	1.05172	1.09738	1.09003	0.148905	0.182311
D3ZW55	Inosine triphosphate pyrophosphatase OS=Rattus norvegicus OX=10116 GN=Itpa PE=3 SV=1	Itpa	21.927	1.04834	1.05183	0.771558	1.15359	0.92385	1.05083	1.08934	0.491919	0.534891
Q6P734	Plasma protease C1 inhibitor OS=Rattus norvegicus OX=10116 GN=Serping1 PE=2 SV=1	Serping1	55.611	0.991429	0.827398	1.0529	1.17263	0.899264	1.05637	1.08933	0.467898	0.511736
A0A8I5ZPK4	Phenylalanine--tRNA ligase alpha subunit OS=Rattus norvegicus OX=10116 GN=Syce2 PE=1 SV=1	Syce2	56.561	0.954282	0.992997	0.925134	1.11105	1.04919	0.967349	1.08884	0.13628	0.168798
Q62636	Ras-related protein Rap-1b OS=Rattus norvegicus OX=10116 GN=Rap1b PE=1 SV=2	Rap1b	20.798	0.9179	0.894816	1.06166	0.94689	1.04843	1.1303	1.08741	0.319131	0.362583
P36860	Ras-related protein Ral-B OS=Rattus norvegicus OX=10116 GN=Ralb PE=2 SV=1	Ralb	23.317	0.898489	0.864032	1.11413	1.07152	1.10334	0.948487	1.08576	0.398241	0.443512
A0A8I6AQ74	Ig-like domain-containing protein OS=Rattus norvegicus OX=10116 GN=ENSRNOG00000064086 PE=4 SV=1	ENSRNOG00000064086	11.161	0.639222	0.895654	1.34328	0.530695	1.75433	0.836818	1.08467	0.992085	0.992967
P62142	Serine/threonine-protein phosphatase PP1-beta catalytic subunit OS=Rattus norvegicus OX=10116 GN=Ppp1cb PE=1 SV=3	Ppp1cb	37.186	0.948908	0.957895	0.971492	1.01031	1.05528	1.05612	1.08457	0.00742895	0.0143423
G3V9M6	Fibrillin 1 OS=Rattus norvegicus OX=10116 GN=Fbn1 PE=1 SV=1	Fbn1	311.95	0.951622	0.943459	0.985187	1.00826	1.06343	1.04804	1.08314	0.0181749	0.0296511
A0A8I5Y6E1	Insulin-like growth factor binding protein, acid labile subunit, isoform CRA_a OS=Rattus norvegicus OX=10116 GN=Igfals PE=1 SV=1	Igfals	67.04	0.947308	0.860469	1.07335	0.830427	1.32035	0.968091	1.08252	0.690945	0.723037
Q5M827	Pirin OS=Rattus norvegicus OX=10116 GN=Pir PE=1 SV=1	Pir	32.178	0.678447	1.09675	1.10822	1.15697	0.980392	0.979223	1.08087	0.592814	0.63308
A0A8L2R3X1	ribose-phosphate diphosphokinase OS=Rattus norvegicus OX=10116 GN=Prps1 PE=3 SV=1	Prps1	34.997	0.940331	0.910729	1.0347	0.970338	1.10273	1.04118	1.07918	0.225224	0.264286
A0A8I5ZTU9	Ig-like domain-containing protein OS=Rattus norvegicus OX=10116 GN=ENSRNOG00000064589 PE=4 SV=1	ENSRNOG00000064589	13.17	0.624569	0.928778	1.33433	0.509166	2.15455	0.44861	1.0778	0.796953	0.822193
B1WBW4	Armadillo repeat-containing protein 10 OS=Rattus norvegicus OX=10116 GN=Armc10 PE=1 SV=1	Armc10	33.421	0.974604	1.02342	0.891018	1.08357	0.968019	1.05936	1.07681	0.234337	0.273839
Q8VHK7	Hepatoma-derived growth factor OS=Rattus norvegicus OX=10116 GN=Hdgf PE=1 SV=2	Hdgf	26.488	0.972391	0.998814	0.918342	0.945122	1.04019	1.12514	1.07645	0.270598	0.312141
A0A8J8XM71	Small ArfGAP2 OS=Rattus norvegicus OX=10116 GN=Smap2 PE=1 SV=1	Smap2	47.117	0.99631	0.849305	1.04532	1.24008	1.25586	0.61312	1.07545	0.922138	0.932904
A0A8L2Q7F2	Heat shock protein 2 OS=Rattus norvegicus OX=10116 GN=Hspb2 PE=3 SV=1	Hspb2	20.755	0.994086	0.977583	0.921179	1.01327	1.0366	1.05729	1.07408	0.0516429	0.0724029
A0A8I5ZQJ5	Perilipin OS=Rattus norvegicus OX=10116 GN=Plin2 PE=1 SV=1	Plin2	46.184	0.757859	0.874364	1.26158	1.01688	1.35362	0.735697	1.07339	0.797012	0.822193
D3ZXK4	Abhydrolase domain-containing 11 OS=Rattus norvegicus OX=10116 GN=Abhd11 PE=1 SV=1	Abhd11	33.215	1.32559	0.973862	0.595314	1.18061	0.432526	1.4921	1.07271	0.995173	0.995173
A0A096MJY6	1,4-alpha-glucan branching enzyme OS=Rattus norvegicus OX=10116 GN=Gbe1 PE=1 SV=2	Gbe1	74.417	1.02207	0.945907	0.928324	0.851326	1.04308	1.20929	1.07161	0.602495	0.642415
A0A0G2JY43	Aldehyde dehydrogenase OS=Rattus norvegicus OX=10116 GN=Aldh3a2 PE=1 SV=2	Aldh3a2	53.937	1.0503	1.15634	0.690596	0.962319	0.973512	1.16693	1.07094	0.630995	0.669318
A0A8I5Y9S3	Mitochondrial ribosomal protein L48 OS=Rattus norvegicus OX=10116 GN=Mrpl48 PE=1 SV=1	Mrpl48	12.994	0.923753	0.983314	0.992001	1.01459	1.01523	1.07111	1.06963	0.078701	0.104057
A0A8I5ZR70	Radixin OS=Rattus norvegicus OX=10116 GN=Rdx PE=1 SV=1	Rdx	68.488	0.94145	0.974644	0.983414	0.931279	0.954816	1.2144	1.06932	0.523256	0.564876
B0BN68	Mitochondrial ribosomal protein S9 OS=Rattus norvegicus OX=10116 GN=Mrps9 PE=1 SV=1	Mrps9	45.01	0.917938	0.966332	1.01576	0.985995	1.10119	1.01278	1.06894	0.208175	0.246075
D4ABM5	Mitochondrial ribosomal protein S34 OS=Rattus norvegicus OX=10116 GN=Mrps34 PE=1 SV=1	Mrps34	25.799	0.93254	0.99236	0.97536	1.03707	0.953387	1.10928	1.06878	0.243866	0.283503
A0JPQ4	Tripartite motif-containing protein 72 OS=Rattus norvegicus OX=10116 GN=Trim72 PE=1 SV=1	Trim72	52.831	1.0438	0.967646	0.890018	0.954553	0.977844	1.16614	1.06792	0.460064	0.504253
A0A0G2K3G0	Histidine-rich glycoprotein OS=Rattus norvegicus OX=10116 GN=Hrg PE=1 SV=1	Hrg	60.369	1.14956	1.01113	0.741851	1.04012	1.0525	1.00484	1.06715	0.568354	0.610054
Q921A4	Cytoglobin OS=Rattus norvegicus OX=10116 GN=Cygb PE=1 SV=1	Cygb	21.496	0.917157	0.933434	1.05279	0.908171	1.08623	1.10221	1.06656	0.455972	0.500556
D3Z8W5	Ube2l3 protein OS=Rattus norvegicus OX=10116 GN=Ube2l3 PE=1 SV=2	Ube2l3	17.861	1.01131	0.972397	0.921341	0.99133	1.08669	1.01692	1.06537	0.175139	0.210447
P14668	Annexin A5 OS=Rattus norvegicus OX=10116 GN=Anxa5 PE=1 SV=3	Anxa5	35.744	0.942662	1.04762	0.917141	0.973358	1.08897	1.03025	1.06369	0.29588	0.3389
P63100	Calcineurin subunit B type 1 OS=Rattus norvegicus OX=10116 GN=Ppp3r1 PE=1 SV=2	Ppp3r1	19.3	0.835517	1.02988	1.04237	1.34226	0.805594	0.944387	1.06344	0.808519	0.832538
Q6QI86	Immediate early response 3-interacting protein 1 OS=Rattus norvegicus OX=10116 GN=Hdhd2 PE=1 SV=1	Hdhd2	42.475	0.92	1.11032	0.878809	1.07423	1.12841	0.888232	1.06247	0.585061	0.625899
A0A8I6A6B6	Protein phosphatase 1 regulatory subunit OS=Rattus norvegicus OX=10116 GN=Ppp1r12b PE=1 SV=1	Ppp1r12b	109.45	1.06295	0.816965	1.03173	0.971771	0.905775	1.2108	1.06069	0.656738	0.692387
A0A8I5ZZI0	Programmed cell death protein 6 OS=Rattus norvegicus OX=10116 GN=Pdcd6 PE=1 SV=1	Pdcd6	19.864	0.944092	0.934149	1.03412	0.953197	1.2366	0.897842	1.06019	0.656637	0.692387
A0A8I6ATH2	SEC61 translocon subunit alpha 2 OS=Rattus norvegicus OX=10116 GN=Sec61a2 PE=1 SV=1	Sec61a2	44.761	0.928898	0.972797	1.01233	1.01921	1.02791	1.03886	1.05901	0.085242	0.111731
A0A8I5ZQ98	Mitochondrial-processing peptidase subunit beta OS=Rattus norvegicus OX=10116 GN=Pmpcb PE=1 SV=1	Pmpcb	50.399	0.925216	0.968491	1.02053	0.987172	0.987567	1.11103	1.05886	0.309048	0.352371
Q63750	39S ribosomal protein L23, mitochondrial OS=Rattus norvegicus OX=10116 GN=Mrpl23 PE=2 SV=1	Mrpl23	17.05	0.918924	1.03905	0.957151	1.10591	0.927743	1.05122	1.05823	0.433445	0.478444
Q5U2U2	Crk-like protein OS=Rattus norvegicus OX=10116 GN=Crkl PE=1 SV=1	Crkl	33.865	0.982476	1.00089	0.931907	0.977109	1.10054	1.00708	1.05813	0.251982	0.292336
Q3B7D0	Oxygen-dependent coproporphyrinogen-III oxidase, mitochondrial OS=Rattus norvegicus OX=10116 GN=Cpox PE=1 SV=1	Cpox	49.278	0.916618	0.778499	1.22133	1.28438	0.97187	0.827307	1.0573	0.773818	0.800098
A0A0G2JYK4	Transcription elongation factor, mitochondrial OS=Rattus norvegicus OX=10116 GN=Tefm PE=3 SV=2	Tefm	40.45	0.988884	1.01945	0.910279	1.05931	1.01599	1.00608	1.05577	0.213831	0.252231
A0A0G2K8S1	Solute carrier family 12 member 7 OS=Rattus norvegicus OX=10116 GN=Slc12a7 PE=1 SV=2	Slc12a7	123.5	0.99666	0.818182	1.1039	0.958565	0.975399	1.1473	1.05568	0.607077	0.646382
M0R6J0	Mitochondrial ribosomal protein L39 OS=Rattus norvegicus OX=10116 GN=Mrpl39 PE=1 SV=3	Mrpl39	38.682	0.896974	1.02046	1.00132	1.09969	0.925662	1.05589	1.05567	0.464412	0.508664
D3ZNQ6	Ubiquitin-conjugating enzyme E2M OS=Rattus norvegicus OX=10116 GN=Ube2m PE=3 SV=2	Ube2m	19.232	0.995051	0.944297	0.97969	0.922127	1.04557	1.11327	1.05547	0.423703	0.469785
A0A8L2Q8D7	Podocalyxin OS=Rattus norvegicus OX=10116 GN=Podxl PE=1 SV=1	Podxl	52.188	1.03488	1.00788	0.876448	0.540927	1.16796	1.3719	1.05535	0.954382	0.961208
A0A8I5ZYV7	Mitochondrial ribosomal protein L21 OS=Rattus norvegicus OX=10116 GN=Mrpl21 PE=1 SV=1	Mrpl21	22.938	0.884822	1.03928	0.999558	0.98943	1.03257	1.05434	1.05222	0.366281	0.411382
D4A4W6	SRA stem-loop-interacting RNA-binding protein OS=Rattus norvegicus OX=10116 GN=Slirp PE=1 SV=2	Slirp	17.415	0.928128	1.08586	0.910072	0.97069	0.913077	1.19217	1.05194	0.655786	0.692031
A0A8I6AQW6	OXA1L, mitochondrial inner membrane protein OS=Rattus norvegicus OX=10116 GN=Oxa1l PE=1 SV=1	Oxa1l	43.375	0.934542	1.2744	0.715818	1.0816	0.849402	1.14424	1.05145	0.731938	0.760986
A0A0G2JU23	Apolipoprotein A-I OS=Rattus norvegicus OX=10116 GN=Apoa1 PE=1 SV=2	Apoa1	36.091	0.759829	1.23163	0.933474	0.915031	1.05893	1.10111	1.05133	0.681471	0.714783
O35509	Ras-related protein Rab-11B OS=Rattus norvegicus OX=10116 GN=Rab11b PE=1 SV=4	Rab11b	24.488	0.953251	0.940145	1.03292	0.925419	1.07739	1.07087	1.05036	0.456122	0.500556
D3ZM91	Syncoilin (Predicted) OS=Rattus norvegicus OX=10116 GN=Sync PE=1 SV=1	Sync	53.597	0.85347	1.22751	0.845559	1.14829	0.89052	1.03465	1.0502	0.700496	0.731262
A0A8I6APK7	Family with sequence similarity 114, member A2 OS=Rattus norvegicus OX=10116 GN=Fam114a2 PE=1 SV=1	Fam114a2	53.512	1.13355	0.814908	0.978668	1.45129	0.93534	0.686242	1.04979	0.968441	0.972758
B2RYT0	Mitochondrial ribosomal protein S21 OS=Rattus norvegicus OX=10116 GN=Mrps21 PE=1 SV=1	Mrps21	10.6	0.859729	1.08999	0.9777	1.07903	1.11388	0.879666	1.04959	0.660661	0.695872
A0A8I6AHS7	Mitochondrial import receptor subunit TOM20 homolog OS=Rattus norvegicus OX=10116 GN=Tomm20 PE=1 SV=1	Tomm20	11.434	1.01457	1.01638	0.897679	0.931972	1.06189	1.07751	1.04874	0.487797	0.530921
A0A8L2QPS4	ethanolamine-phosphate cytidylyltransferase OS=Rattus norvegicus OX=10116 GN=Pcyt2 PE=1 SV=1	Pcyt2	43.111	1.02612	1.06062	0.842658	0.946883	0.995673	1.12804	1.0482	0.607377	0.646396
P61203	COP9 signalosome complex subunit 2 OS=Rattus norvegicus OX=10116 GN=Cops2 PE=1 SV=1	Cops2	51.596	0.871015	1.0851	0.973341	1.05006	1.06934	0.951142	1.04816	0.533752	0.57538
A0A8I6G396	Microfibril-associated protein 5 OS=Rattus norvegicus OX=10116 GN=Mfap5 PE=3 SV=1	Mfap5	17.295	0.907919	0.948842	1.07645	1.05801	1.00262	1.00616	1.04554	0.433636	0.478444
Q5XJW2	Growth arrest and DNA damage-inducible proteins-interacting protein 1 OS=Rattus norvegicus OX=10116 GN=Gadd45gip1 PE=2 SV=2	Gadd45gip1	26.467	0.910425	1.05698	0.966261	0.955841	1.03433	1.07616	1.04522	0.464846	0.508891
A0A096MKG6	Heterochromatin protein 1-binding protein 3 OS=Rattus norvegicus OX=10116 GN=Hp1bp3 PE=1 SV=2	Hp1bp3	56.218	0.796636	1.0031	1.13525	1.02736	1.07267	0.96499	1.0443	0.650182	0.687405
Q6IRK9	Carboxypeptidase Q OS=Rattus norvegicus OX=10116 GN=Cpq PE=1 SV=1	Cpq	52.041	0.987937	0.933779	1.01388	1.12816	0.912872	1.02337	1.04388	0.578127	0.619068
Q99PD4	Actin-related protein 2/3 complex subunit 1A OS=Rattus norvegicus OX=10116 GN=Arpc1a PE=2 SV=1	Arpc1a	41.599	0.922517	0.926734	1.08864	1.02401	0.974558	1.06355	1.04228	0.506175	0.547485
A0A8I6ABE4	MOB kinase activator 2 OS=Rattus norvegicus OX=10116 GN=Mob2 PE=1 SV=1	Mob2	26.487	0.937987	0.98715	1.01302	0.928576	0.984323	1.14895	1.0421	0.606394	0.64596
A0A8I6AEF9	Similar to RIKEN cDNA 1300017J02 OS=Rattus norvegicus OX=10116 GN=Inhca PE=1 SV=1	Inhca	76.721	0.873269	1.06515	1.00433	0.887368	1.24988	0.92	1.03891	0.823584	0.844577
A0A8I6AIA0	Alpha-ketoglutarate-dependent dioxygenase alkB homolog 3 OS=Rattus norvegicus OX=10116 GN=Alkbh3 PE=1 SV=1	Alkbh3	32.921	0.824165	0.88209	1.2371	0.973815	1.09962	0.983205	1.03849	0.710031	0.739916
A0A8L2R3X6	Palmitoyl-protein thioesterase ABHD10, mitochondrial OS=Rattus norvegicus OX=10116 GN=Abhd10 PE=1 SV=1	Abhd10	37.819	0.98865	0.830943	1.12524	0.948176	0.978901	1.12809	1.03747	0.706849	0.737283
G3V6S0	Spectrin beta chain OS=Rattus norvegicus OX=10116 GN=Sptbn1 PE=1 SV=4	Sptbn1	273.82	0.981955	0.947406	1.01657	0.922559	1.02461	1.1069	1.03671	0.583549	0.624577
D3ZVK5	MIA SH3 domain ER export factor 2 OS=Rattus norvegicus OX=10116 GN=Mia2 PE=4 SV=4	Mia2	157.39	0.945633	0.999873	1.00072	1.03577	0.86163	1.15638	1.0365	0.758361	0.785919
Q68FY4	Vitamin D-binding protein OS=Rattus norvegicus OX=10116 GN=Gc PE=1 SV=1	Gc	53.518	0.912667	1.03882	0.994899	1.0329	0.927182	1.09353	1.03639	0.601447	0.6416
F7EY53	Antithrombin-III OS=Rattus norvegicus OX=10116 GN=Serpinc1 PE=1 SV=1	Serpinc1	52.169	0.980966	0.939984	1.02546	0.995604	0.972074	1.08592	1.03638	0.448783	0.493705
P63088	Serine/threonine-protein phosphatase PP1-gamma catalytic subunit OS=Rattus norvegicus OX=10116 GN=Ppp1cc PE=1 SV=1	Ppp1cc	36.983	0.971323	1.00612	0.969376	1.07464	0.840471	1.13807	1.03609	0.786097	0.812048
A0A8I6AI89	Vacuolar protein sorting-associated protein 35 OS=Rattus norvegicus OX=10116 GN=Vps35 PE=1 SV=1	Vps35	87.196	1.04889	0.933658	0.965548	0.962446	1.00762	1.08184	1.03521	0.514486	0.556208
F7F875	SRP receptor subunit alpha OS=Rattus norvegicus OX=10116 GN=Srpra PE=1 SV=1	Srpra	66.297	0.928218	0.988354	1.03223	1.0944	1.06975	0.887054	1.03473	0.696514	0.728189
Q5RK00	39S ribosomal protein L46, mitochondrial OS=Rattus norvegicus OX=10116 GN=Mrpl46 PE=2 SV=1	Mrpl46	31.673	0.877878	1.11051	0.962081	1.01853	0.962752	1.06825	1.03357	0.647852	0.685585
A0A8I6A189	FAS-associated factor 1 OS=Rattus norvegicus OX=10116 GN=Faf1 PE=1 SV=1	Faf1	69.213	0.914172	1.06509	0.972901	0.991203	1.02989	1.02675	1.03241	0.504439	0.546132
A0A8L2Q942	small monomeric GTPase OS=Rattus norvegicus OX=10116 GN=Rala PE=1 SV=1	Rala	21.468	1.07845	0.748723	1.12613	0.947165	1.07665	1.02289	1.03163	0.751164	0.780615
A0A8I6AG96	Utrophin OS=Rattus norvegicus OX=10116 GN=Utrn PE=1 SV=1	Utrn	389.72	0.808073	1.01695	1.12937	1.05897	0.947237	1.0394	1.03088	0.729796	0.759109
A0A8I6AHB1	Catechol O-methyltransferase OS=Rattus norvegicus OX=10116 GN=Comt PE=1 SV=1	Comt	34.247	0.976316	0.923356	1.05484	1.07139	1.16509	0.809001	1.03079	0.87216	0.890742
A0A8I6A7J1	Peptide-methionine (R)-S-oxide reductase OS=Rattus norvegicus OX=10116 GN=Msrb3 PE=1 SV=1	Msrb3	20.156	0.897534	0.884041	1.17462	0.978204	0.908258	1.15734	1.02963	0.79318	0.81899
P04642	L-lactate dehydrogenase A chain OS=Rattus norvegicus OX=10116 GN=Ldha PE=1 SV=1	Ldha	36.45	0.98251	0.968033	1.00991	0.950504	0.961951	1.12709	1.02672	0.698368	0.729788
A0A8I6A0P5	NEDD8-activating enzyme E1 regulatory subunit OS=Rattus norvegicus OX=10116 GN=Nae1 PE=1 SV=1	Nae1	57.697	0.962907	0.951902	1.04771	0.974705	0.943936	1.11884	1.0253	0.720466	0.750097
A0A8I6ADR9	Platelet endothelial cell adhesion molecule OS=Rattus norvegicus OX=10116 GN=Pecam1 PE=1 SV=1	Pecam1	79.521	0.975205	0.876365	1.11183	1.10055	1.06212	0.87393	1.0247	0.820059	0.842495
A0A8I5ZM82	39S ribosomal protein L3, mitochondrial OS=Rattus norvegicus OX=10116 GN=Mrpl3 PE=1 SV=1	Mrpl3	37.225	0.798904	1.10141	1.06387	1.01587	0.95431	1.06564	1.02416	0.773433	0.800066
A0A8I6GLJ7	Signal transducer and activator of transcription OS=Rattus norvegicus OX=10116 GN=Stat5b PE=1 SV=1	Stat5b	85.392	0.75018	1.0018	1.2137	1.09898	0.953598	0.981747	1.02315	0.797483	0.822302
A0A8I5ZP13	Mitochondrial ribosomal protein L40 OS=Rattus norvegicus OX=10116 GN=ENSRNOG00000067330 PE=3 SV=1	ENSRNOG00000067330	19.073	0.89949	1.0394	1.02731	0.936383	0.917146	1.18027	1.02279	0.856598	0.876039
Q5XI37	28S ribosomal protein S15, mitochondrial OS=Rattus norvegicus OX=10116 GN=Mrps15 PE=2 SV=1	Mrps15	29.712	0.997965	0.848255	1.12068	0.963855	0.918342	1.1509	1.02231	0.833728	0.854202
G3V8G2	26S proteasome non-ATPase regulatory subunit 5 OS=Rattus norvegicus OX=10116 GN=Psmd5 PE=1 SV=1	Psmd5	55.852	0.985165	0.898276	1.08367	0.989572	1.02836	1.01496	1.02217	0.678	0.711474
Q5I0G4	Glycine--tRNA ligase OS=Rattus norvegicus OX=10116 GN=Gars1 PE=1 SV=2	Gars1	81.792	0.999061	1.00773	0.962523	1.04643	1.052	0.932255	1.02067	0.671542	0.705683
A0A8I6AAB4	39S ribosomal protein L10, mitochondrial OS=Rattus norvegicus OX=10116 GN=Mrpl10 PE=1 SV=1	Mrpl10	29.005	1.13054	1.03914	0.800355	1.12122	0.702227	1.20652	1.02018	0.987096	0.988852
P36876	Serine/threonine-protein phosphatase 2A 55 kDa regulatory subunit B alpha isoform OS=Rattus norvegicus OX=10116 GN=Ppp2r2a PE=2 SV=1	Ppp2r2a	51.677	0.890302	0.968682	1.11244	0.96824	1.00904	1.0513	1.01923	0.758792	0.786004
Q6AXN2	EGF-containing fibulin-like extracellular matrix protein 1 OS=Rattus norvegicus OX=10116 GN=Efemp1 PE=1 SV=1	Efemp1	54.654	0.925637	1.0235	1.02239	1.11979	0.991557	0.917124	1.01916	0.815524	0.838601
P09606	Glutamine synthetase OS=Rattus norvegicus OX=10116 GN=Glul PE=1 SV=3	Glul	42.267	1.02123	0.841116	1.10926	0.839079	1.03279	1.15653	1.01911	0.899015	0.914026
A0A8I6A178	28S ribosomal protein S7, mitochondrial OS=Rattus norvegicus OX=10116 GN=Mrps7 PE=1 SV=1	Mrps7	29.258	0.99161	0.972201	1.00823	1.05847	0.702376	1.26712	1.01882	0.955306	0.961709
O70257	Syntaxin-7 OS=Rattus norvegicus OX=10116 GN=Stx7 PE=1 SV=4	Stx7	29.85	0.890303	0.98188	1.10011	0.897572	1.21331	0.916832	1.01864	0.918457	0.930015
A0A8L2QA00	Actin-related protein 2/3 complex subunit 5 OS=Rattus norvegicus OX=10116 GN=Arpc5l PE=1 SV=1	Arpc5l	17.139	0.985935	1.0729	0.913749	1.15683	0.975339	0.895254	1.01845	0.87618	0.894037
A0A8I6A5Y0	Similar to RIKEN cDNA 1110059P08 OS=Rattus norvegicus OX=10116 GN=Vta1 PE=1 SV=1	Vta1	33.975	0.987961	0.829037	1.15915	1.12688	1.10503	0.791939	1.01603	0.936762	0.945999
Q711G3	Isoamyl acetate-hydrolyzing esterase 1 homolog OS=Rattus norvegicus OX=10116 GN=Iah1 PE=2 SV=2	Iah1	28.004	0.945268	1.04197	0.989852	0.867078	1.03082	1.12502	1.01539	0.905574	0.919035
A0A0G2JUW8	Leucyl-cystinyl aminopeptidase OS=Rattus norvegicus OX=10116 GN=Lnpep PE=1 SV=2	Lnpep	117.22	1.10087	0.842657	1.03463	0.883076	1.11984	1.01893	1.01467	0.886075	0.902091
F7FLB2	Phosphoglucomutase 2 OS=Rattus norvegicus OX=10116 GN=Pgm2 PE=1 SV=3	Pgm2	73.621	0.98882	0.974003	1.01993	0.953247	1.01062	1.05338	1.01156	0.751676	0.780787
A0A8I5ZUH1	RILP-like protein 1 OS=Rattus norvegicus OX=10116 GN=Rilpl1 PE=4 SV=1	Rilpl1	41.734	0.964645	1.06058	0.958021	0.908689	1.00727	1.10079	1.01123	0.893341	0.908667
D3ZGM1	Pentatricopeptide repeat domain 3 OS=Rattus norvegicus OX=10116 GN=Ptcd3 PE=1 SV=2	Ptcd3	77.981	0.898419	0.922756	1.16211	0.9717	1.07303	0.971992	1.01121	0.857412	0.876474
F1MA59	Collagen type IV alpha 1 chain OS=Rattus norvegicus OX=10116 GN=Col4a1 PE=1 SV=1	Col4a1	160.61	0.992254	1.01235	0.983847	1.02351	0.945584	1.04246	1.00773	0.835664	0.855795
A0A8I6A4V0	Cdc42-interacting protein 4 OS=Rattus norvegicus OX=10116 GN=Trip10 PE=1 SV=1	Trip10	62.885	0.989237	0.887496	1.11427	0.703429	1.37141	0.934159	1.00601	0.899925	0.914538
A0A0G2K0Y6	Transcriptional coactivator YAP1 OS=Rattus norvegicus OX=10116 GN=Yap1 PE=1 SV=1	Yap1	46.518	0.790406	0.980346	1.22099	1.16705	1.05927	0.781934	1.00552	0.969184	0.973071
D3ZEV8	Sushi domain containing 2 (Predicted), isoform CRA_a OS=Rattus norvegicus OX=10116 GN=Susd2 PE=1 SV=1	Susd2	89.67	0.933695	0.996122	1.06217	1.19123	0.711101	1.10568	1.00536	0.91954	0.930694
O88994	Mitochondrial amidoxime reducing component 2 OS=Rattus norvegicus OX=10116 GN=Mtarc2 PE=2 SV=1	Mtarc2	38.248	1.06734	1.00778	0.918502	0.909931	0.992235	1.10421	1.00426	0.968199	0.972758
A0A8L2Q4P8	NEDD8-activating enzyme E1 catalytic subunit OS=Rattus norvegicus OX=10116 GN=Uba3 PE=1 SV=1	Uba3	50.056	0.950271	1.0804	0.963322	1.0899	0.920365	0.995744	1.00401	0.961182	0.967192
A0A8I6GEE1	Arginyl-tRNA--protein transferase 1 OS=Rattus norvegicus OX=10116 GN=Ate1 PE=1 SV=1	Ate1	54.477	1.02441	1.08419	0.885722	1.02125	1.01388	0.970545	1.00379	0.914667	0.926594
A0A8I6A9E4	Synaptophysin-like 1 OS=Rattus norvegicus OX=10116 GN=Sypl1 PE=1 SV=1	Sypl1	27.231	0.881392	0.818262	1.2949	0.878008	1.03024	1.0972	1.00364	0.903422	0.917265
P19139	Casein kinase II subunit alpha OS=Rattus norvegicus OX=10116 GN=Csnk2a1 PE=1 SV=2	Csnk2a1	45.073	0.952338	0.969675	1.07319	1.03691	0.962497	1.00539	1.00321	0.928054	0.937626
A0A0G2K890	Ezrin OS=Rattus norvegicus OX=10116 GN=Ezr PE=1 SV=2	Ezr	69.914	1.0118	0.920291	1.06682	0.953868	0.913989	1.13323	1.00073	0.982699	0.985323
A0A0G2JUS7	Transmembrane protein 11, mitochondrial OS=Rattus norvegicus OX=10116 GN=Tmem11 PE=1 SV=1	Tmem11	19.834	0.974853	1.09411	0.930238	0.961308	0.889087	1.15041	1.00054	0.974913	0.977951
P61983	14-3-3 protein gamma OS=Rattus norvegicus OX=10116 GN=Ywhag PE=1 SV=2	Ywhag	28.302	1.08929	0.949627	0.96198	0.931709	0.990554	1.07684	0.999403	0.994757	0.995173
D4A131	Mitochondrial ribosomal protein L4 OS=Rattus norvegicus OX=10116 GN=Mrpl4 PE=1 SV=1	Mrpl4	33.082	0.715971	0.988155	1.29702	1.02867	0.956159	1.01403	0.999239	0.880343	0.897472
Q6AXM6	Intercellular adhesion molecule 2 OS=Rattus norvegicus OX=10116 GN=Icam2 PE=1 SV=1	Icam2	31.091	1.27629	0.928167	0.798948	1.09087	0.914125	0.991599	0.997735	0.925782	0.935751
A0A8I6GI01	Tyrosine-protein phosphatase non-receptor type OS=Rattus norvegicus OX=10116 GN=Ptpn11 PE=1 SV=1	Ptpn11	71.005	0.938824	1.10589	0.959296	1.00372	0.946268	1.046	0.997331	0.98939	0.990709
G3V8T4	DNA damage-binding protein 1 OS=Rattus norvegicus OX=10116 GN=Ddb1 PE=1 SV=1	Ddb1	126.94	0.967303	1.01515	1.02192	0.973625	0.962452	1.05955	0.997089	0.923982	0.93435
F7FF51	Serine/threonine-protein phosphatase 2A activator OS=Rattus norvegicus OX=10116 GN=Ptpa PE=1 SV=1	Ptpa	39.208	0.95261	0.961712	1.09071	1.07203	0.965652	0.957297	0.996655	0.963579	0.969171
A0A0G2JY31	Alpha-1-antiproteinase OS=Rattus norvegicus OX=10116 GN=Serpina1 PE=1 SV=1	Serpina1	46.121	0.972274	1.16783	0.868236	0.881226	1.00762	1.10282	0.994457	0.984473	0.986663
A0A8I6A6E6	LIM domain-containing protein 1 OS=Rattus norvegicus OX=10116 GN=Limd1 PE=1 SV=1	Limd1	71.219	0.889168	0.966566	1.15284	0.882363	1.10465	1.00441	0.994299	0.970217	0.973674
A0A8I5ZYE7	COP9 signalosome subunit 5 OS=Rattus norvegicus OX=10116 GN=Cops5 PE=1 SV=1	Cops5	41.26	0.87736	1.07904	1.05334	0.999445	1.04099	0.949824	0.993527	0.967876	0.972758
Q63716	Peroxiredoxin-1 OS=Rattus norvegicus OX=10116 GN=Prdx1 PE=1 SV=1	Prdx1	22.109	0.942832	0.994984	1.07341	0.946593	1.00009	1.0421	0.992547	0.890973	0.906668
A0A0G2JVB6	Syntaxin-12 OS=Rattus norvegicus OX=10116 GN=Stx12 PE=1 SV=2	Stx12	30.75	1.01155	0.851569	1.15102	0.974909	1.22576	0.785191	0.990617	0.911559	0.923861
Q7TMC7	Signal recognition particle receptor subunit beta OS=Rattus norvegicus OX=10116 GN=Tf PE=1 SV=1	Tf	107.41	1.00787	1.12817	0.878177	0.958922	0.959157	1.06771	0.990568	0.948496	0.956991
Q5XI32	F-actin-capping protein subunit beta OS=Rattus norvegicus OX=10116 GN=Capzb PE=1 SV=1	Capzb	30.628	1.0591	1.01271	0.946219	0.938193	0.956451	1.08733	0.988056	0.828412	0.849141
A0A8I6AVZ9	Collagen type IV alpha 2 chain OS=Rattus norvegicus OX=10116 GN=Col4a2 PE=1 SV=1	Col4a2	159.33	0.94452	0.982691	1.09246	0.960549	0.987002	1.03278	0.98697	0.821146	0.842843
Q5M9H7	DnaJ (Hsp40) homolog, subfamily A, member 2 OS=Rattus norvegicus OX=10116 GN=Dnaja2 PE=1 SV=1	Dnaja2	45.745	1.02096	1.0197	0.979265	0.864082	0.965591	1.1504	0.986805	0.823548	0.844577
A0A8J8XAN4	Growth hormone-regulated TBC protein 1 OS=Rattus norvegicus OX=10116 GN=Grtp1 PE=3 SV=1	Grtp1	185.16	1.12098	1.00594	0.895187	0.956825	0.894241	1.12682	0.985368	0.879168	0.89668
Q5RKI0	WD repeat-containing protein 1 OS=Rattus norvegicus OX=10116 GN=Wdr1 PE=1 SV=3	Wdr1	66.181	1.03822	0.943095	1.04171	0.904222	1.0388	1.03396	0.984769	0.784915	0.811199
A0A8I6AJ04	PITH domain-containing 1 OS=Rattus norvegicus OX=10116 GN=Pithd1 PE=1 SV=1	Pithd1	28.571	1.02458	0.957548	1.04148	1.03265	0.902381	1.04136	0.984384	0.762028	0.788993
A0A8I6AQ45	Pyridoxal phosphate homeostasis protein OS=Rattus norvegicus OX=10116 GN=Plpbp PE=1 SV=1	Plpbp	27.316	1.01336	1.0562	0.954059	0.844052	1.02159	1.11073	0.984373	0.816989	0.839725
P11762	Galectin-1 OS=Rattus norvegicus OX=10116 GN=Lgals1 PE=1 SV=2	Lgals1	14.857	0.98631	1.00788	1.03017	0.828914	1.15964	0.98708	0.983889	0.807528	0.831898
Q6P4Z9	COP9 signalosome complex subunit 8 OS=Rattus norvegicus OX=10116 GN=Cops8 PE=2 SV=1	Cops8	23.235	0.995752	1.12672	0.902097	1.13496	1.0967	0.743775	0.983756	0.852656	0.872404
G3V8U4	Sorting nexin-27 OS=Rattus norvegicus OX=10116 GN=Snx27 PE=1 SV=4	Snx27	59.892	1.18014	1.0155	0.829295	0.967297	1.044	0.963766	0.983513	0.950437	0.958521
P13264	Glutaminase kidney isoform, mitochondrial OS=Rattus norvegicus OX=10116 GN=Gls PE=1 SV=2	Gls	74.023	0.894557	1.1848	0.94792	1.14802	0.998287	0.826421	0.981982	0.885436	0.901847
Q63228	Glia maturation factor beta OS=Rattus norvegicus OX=10116 GN=Gmfb PE=1 SV=2	Gmfb	16.736	1.21856	0.800222	1.01019	0.981146	1.21562	0.774261	0.980871	0.90971	0.922402
Q09073	ADP/ATP translocase 2 OS=Rattus norvegicus OX=10116 GN=Slc25a5 PE=1 SV=3	Slc25a5	32.901	1.0435	1.08011	0.90745	0.879914	1.04865	1.04039	0.979509	0.800347	0.824877
D4A071	Serine hydrolase-like 2 OS=Rattus norvegicus OX=10116 GN=Serhl2 PE=4 SV=1	Serhl2	35.478	2.23119	0.412408	0.388713	0.887991	1.08628	0.993417	0.978691	0.598877	0.639161
Q68FP1	Gelsolin OS=Rattus norvegicus OX=10116 GN=Gsn PE=1 SV=1	Gsn	86.067	0.944785	1.02941	1.0584	1.03444	0.972993	0.959972	0.978505	0.635397	0.67367
G3V7H3	Complement factor D OS=Rattus norvegicus OX=10116 GN=Cfd PE=1 SV=1	Cfd	28.541	1.28324	0.988824	0.761997	1.15234	1.0156	0.79799	0.977546	0.953142	0.960389
D3ZZX1	Inositol polyphosphate-5-phosphatase A OS=Rattus norvegicus OX=10116 GN=Inpp5a PE=1 SV=1	Inpp5a	47.622	1.08805	0.926397	1.02197	0.948217	0.990778	1.02459	0.976013	0.685663	0.718845
D4A4T0	RING-type E3 ubiquitin transferase OS=Rattus norvegicus OX=10116 GN=Stub1 PE=1 SV=1	Stub1	34.886	0.884642	0.978772	1.17393	1.08267	0.934548	0.945436	0.975407	0.842233	0.862132
A0A8I5Y662	Ig-like domain-containing protein OS=Rattus norvegicus OX=10116 GN=ENSRNOG00000063707 PE=1 SV=1	ENSRNOG00000063707	12.681	0.670784	0.90717	1.45991	0.584273	1.72214	0.655724	0.975072	0.821095	0.842843
A0A8L2R5Z8	Elongin-B OS=Rattus norvegicus OX=10116 GN=Elob PE=4 SV=1	Elob	13.039	0.96649	1.03107	1.04119	0.899388	0.975309	1.08655	0.974494	0.659266	0.694727
D4A4P4	FAD synthase OS=Rattus norvegicus OX=10116 GN=Flad1 PE=1 SV=2	Flad1	54.604	0.940575	1.1028	0.996179	0.974988	1.07175	0.913706	0.973972	0.708668	0.738839
A0A0G2JYU2	Mitochondrial ribosomal protein L11 OS=Rattus norvegicus OX=10116 GN=mrpl11 PE=1 SV=1	mrpl11	20.75	0.932855	1.01266	1.09421	1.03764	1.01988	0.902753	0.973861	0.700752	0.731262
Q5XI34	Protein phosphatase 2 (Formerly 2A), regulatory subunit A (PR 65), alpha isoform, isoform CRA_a OS=Rattus norvegicus OX=10116 GN=Ppp2r1a PE=1 SV=1	Ppp2r1a	65.322	1.04499	0.968331	1.02703	0.950391	0.98497	1.02429	0.973458	0.443645	0.489008
Q75Q39	Mitochondrial import receptor subunit TOM70 OS=Rattus norvegicus OX=10116 GN=Tomm70 PE=1 SV=1	Tomm70	67.444	0.9503	1.01813	1.07326	0.868631	1.01693	1.07275	0.972588	0.695524	0.727491
O88884	A-kinase anchor protein 1, mitochondrial OS=Rattus norvegicus OX=10116 GN=Akap1 PE=1 SV=1	Akap1	91.746	1.03113	0.903614	1.10797	0.868396	1.01758	1.07131	0.971927	0.756471	0.784682
Q3KRE0	ATPase family AAA domain-containing protein 3 OS=Rattus norvegicus OX=10116 GN=Atad3 PE=1 SV=1	Atad3	66.758	1.03898	1.04278	0.962577	0.911335	1.04365	1.00067	0.970869	0.558457	0.600001
A0A0G2JZH0	Calcium-binding protein 39 OS=Rattus norvegicus OX=10116 GN=Cab39 PE=1 SV=1	Cab39	39.873	0.944118	1.01141	1.08984	0.960024	0.962949	1.03166	0.970207	0.57456	0.616127
Q68FS4	Cytosol aminopeptidase OS=Rattus norvegicus OX=10116 GN=Lap3 PE=1 SV=1	Lap3	56.149	1.01304	1.0517	0.9811	0.889484	1.02536	1.03932	0.969901	0.57655	0.617968
Q68FS2	COP9 signalosome complex subunit 4 OS=Rattus norvegicus OX=10116 GN=Cops4 PE=1 SV=1	Cops4	46.289	0.989369	0.999699	1.05686	0.85929	1.11326	0.98153	0.969846	0.668444	0.70374
A0A0G2K3V4	UDP-N-acetylglucosamine--peptide N-acetylglucosaminyltransferase 110 kDa subunit OS=Rattus norvegicus OX=10116 GN=Ogt PE=1 SV=1	Ogt	116.95	0.816516	1.03004	1.20095	1.11498	0.93627	0.901242	0.968823	0.864283	0.883097
F7EPH4	inorganic diphosphatase OS=Rattus norvegicus OX=10116 GN=Ppa1 PE=1 SV=2	Ppa1	32.485	1.08744	0.940454	1.01967	0.944257	1.0895	0.918686	0.96879	0.652697	0.68974
A0A8I6ATM1	cGMP-dependent protein kinase OS=Rattus norvegicus OX=10116 GN=Prkg1 PE=3 SV=1	Prkg1	76.35	1.15025	0.656486	1.24155	0.870682	0.803316	1.27771	0.968317	0.951496	0.95916
G3V8L3	Lamin A, isoform CRA_b OS=Rattus norvegicus OX=10116 GN=Lmna PE=1 SV=1	Lmna	74.311	1.00918	0.992821	1.04839	0.960225	0.966009	1.02338	0.966961	0.263042	0.303914
B0BN55	Uroporphyrinogen decarboxylase OS=Rattus norvegicus OX=10116 GN=Urod PE=1 SV=1	Urod	40.582	1.13716	0.876807	1.04019	1.03087	0.841736	1.07324	0.964534	0.754365	0.783098
A0A8I5YCK4	Ubiquitin recognition factor in ER-associated degradation protein 1 OS=Rattus norvegicus OX=10116 GN=Ufd1 PE=1 SV=1	Ufd1	38.388	0.96593	1.01326	1.07581	0.985723	0.992963	0.966312	0.963992	0.329075	0.372941
A0A8I6GF25	Presenilins-associated rhomboid-like protein, mitochondrial OS=Rattus norvegicus OX=10116 GN=Parl PE=1 SV=1	Parl	39.917	1.03223	1.01743	1.00648	0.865244	1.00306	1.07555	0.963259	0.555878	0.597801
D4A3E8	Mitochondrial ribosomal protein S27 OS=Rattus norvegicus OX=10116 GN=Mrps27 PE=1 SV=1	Mrps27	47.648	0.957131	1.02219	1.07702	1.04903	0.91725	0.977384	0.963133	0.503791	0.545693
Q8R2E7	FAS-associated death domain protein OS=Rattus norvegicus OX=10116 GN=Fadd PE=1 SV=1	Fadd	23.124	1.0895	0.930933	1.03645	0.987548	1.11088	0.844681	0.962779	0.671114	0.705563
A0A0G2K8N8	Cullin 1 OS=Rattus norvegicus OX=10116 GN=Cul1 PE=1 SV=1	Cul1	87.9	1.04234	0.984397	1.0317	0.974172	0.877766	1.08962	0.961782	0.54757	0.589711
D4A040	Mitochondrial ribosomal protein S11 OS=Rattus norvegicus OX=10116 GN=Mrps11 PE=1 SV=1	Mrps11	20.168	0.90434	0.91388	1.24088	0.69292	0.781675	1.46631	0.961363	0.754597	0.783098
A0A8I6AG18	Mitochondrial import inner membrane translocase subunit TIM44 OS=Rattus norvegicus OX=10116 GN=Timm44 PE=1 SV=1	Timm44	47.589	0.968158	1.13867	0.953457	0.870757	1.07765	0.991316	0.960605	0.653524	0.69029
A0A8I5YBE8	WAS/WASL-interacting protein family member 3-like OS=Rattus norvegicus OX=10116 GN=Pura PE=1 SV=1	Pura	34.883	0.829934	1.00618	1.22585	0.900656	1.03664	1.00074	0.959528	0.812715	0.836268
A0A0G2K2M2	Mitochondrial fission factor OS=Rattus norvegicus OX=10116 GN=Mff PE=1 SV=1	Mff	39.707	0.991972	1.07989	0.991828	0.89323	0.911122	1.13195	0.95842	0.588651	0.629441
Q5XIC2	Evolutionarily conserved signaling intermediate in Toll pathway, mitochondrial OS=Rattus norvegicus OX=10116 GN=Ecsit PE=1 SV=1	Ecsit	49.619	0.938955	1.01648	1.11124	0.808995	1.02385	1.10047	0.956515	0.655337	0.691881
D3ZVR7	Prostamide/prostaglandin F synthase OS=Rattus norvegicus OX=10116 GN=Prxl2b PE=3 SV=1	Prxl2b	21.607	1.04861	1.15616	0.86615	0.985534	0.860565	1.08299	0.953816	0.700414	0.731262
A0A8L2URJ2	heme oxygenase (biliverdin-producing) OS=Rattus norvegicus OX=10116 GN=Hmox2 PE=1 SV=1	Hmox2	34.645	0.959521	1.01251	1.10029	0.972788	1.20249	0.752407	0.952922	0.670366	0.705104
D3ZXF9	Mitochondrial ribosomal protein L12 OS=Rattus norvegicus OX=10116 GN=Mrpl12 PE=1 SV=1	Mrpl12	29.441	0.915557	1.07483	1.082	0.899036	0.991774	1.0368	0.95288	0.532128	0.573904
Q499Q4	Phosphoglucomutase-1 OS=Rattus norvegicus OX=10116 GN=Pgm1 PE=1 SV=2	Pgm1	61.389	1.05766	0.987639	1.02724	0.841406	0.962848	1.12321	0.952782	0.556632	0.598327
Q5RKJ9	RAB10, member RAS oncogene family OS=Rattus norvegicus OX=10116 GN=Rab10 PE=1 SV=1	Rab10	22.541	1.01469	1.08057	0.977623	1.00478	0.966369	0.95597	0.952566	0.21856	0.257207
P25113	Phosphoglycerate mutase 1 OS=Rattus norvegicus OX=10116 GN=Pgam1 PE=1 SV=4	Pgam1	28.832	0.959662	1.16914	0.944209	0.883113	1.0262	1.01768	0.952484	0.612434	0.65147
A0A8I6AI36	Monocarboxylate transporter 1 OS=Rattus norvegicus OX=10116 GN=Slc16a1 PE=1 SV=1	Slc16a1	48.375	1.15973	1.0208	0.895795	0.907201	0.856598	1.15988	0.950383	0.672833	0.70671
A0A8I6AA82	Alpha-parvin OS=Rattus norvegicus OX=10116 GN=Parva PE=1 SV=1	Parva	38.379	1.09653	1.00753	0.972553	1.0699	0.990687	0.862802	0.950197	0.498726	0.540726
P14046	Alpha-1-inhibitor 3 OS=Rattus norvegicus OX=10116 GN=A1i3 PE=1 SV=1	A1i3	163.77	0.946432	1.13314	0.998242	1.01337	1.03087	0.877953	0.949439	0.523206	0.564876
D3ZEH2	FAD-dependent oxidoreductase domain-containing 1 OS=Rattus norvegicus OX=10116 GN=Foxred1 PE=1 SV=1	Foxred1	54.229	0.996201	1.06419	1.02077	0.778882	0.996698	1.14326	0.947317	0.592898	0.63308
M0RBK9	PNKD metallo-beta-lactamase domain-containing OS=Rattus norvegicus OX=10116 GN=Pnkd PE=4 SV=2	Pnkd	14.68	1.1075	1.00194	0.971935	0.984874	0.906729	1.02701	0.947177	0.37215	0.417349
A0A8I5ZK55	NADH dehydrogenase [ubiquinone] iron-sulfur protein 4, mitochondrial OS=Rattus norvegicus OX=10116 GN=Ndufs4 PE=1 SV=1	Ndufs4	23.473	1.03704	1.0284	1.01621	0.963525	0.851018	1.10382	0.947017	0.470071	0.513862
G3V6S5	C-1-tetrahydrofolate synthase, cytoplasmic OS=Rattus norvegicus OX=10116 GN=Mthfd1 PE=1 SV=1	Mthfd1	100.96	1.03978	1.04253	0.999772	0.9237	0.912594	1.08162	0.946731	0.364717	0.409829
Q0D2L2	Mitochondrial ribosomal protein S22 OS=Rattus norvegicus OX=10116 GN=Mrps22 PE=1 SV=1	Mrps22	41.235	0.939425	1.07236	1.07048	0.988508	0.833692	1.09554	0.946621	0.550243	0.592307
A0A8I6A028	Cadherin-2 OS=Rattus norvegicus OX=10116 GN=Cdh2 PE=1 SV=1	Cdh2	93.758	1.10442	0.945468	1.03372	0.917973	0.909582	1.08884	0.945775	0.481513	0.525096
A0A8I6A2Y6	Protein kinase C and casein kinase substrate in neurons 2 protein OS=Rattus norvegicus OX=10116 GN=Pacsin2 PE=1 SV=1	Pacsin2	60.27	1.02032	0.966349	1.09705	0.880017	1.01474	1.02152	0.945701	0.404144	0.449204
P20761	Ig gamma-2B chain C region OS=Rattus norvegicus OX=10116 GN=Igh-1a PE=1 SV=1	Igh-1a	36.497	0.882177	1.0274	1.17475	0.577645	1.52751	0.810517	0.945317	0.677998	0.711474
F1M9V7	Aminopeptidase OS=Rattus norvegicus OX=10116 GN=Npepps PE=1 SV=1	Npepps	103.34	1.05372	1.01152	1.01973	0.943338	0.97575	0.995943	0.944914	0.0480771	0.0682101
A0A8I5Y7K5	MICOS complex subunit Mic25 OS=Rattus norvegicus OX=10116 GN=Chchd6 PE=1 SV=1	Chchd6	25.647	0.892682	0.940337	1.25385	1.00717	0.913497	0.992465	0.943716	0.688824	0.721488
D3ZFJ6	Lactamase, beta OS=Rattus norvegicus OX=10116 GN=Lactb PE=1 SV=1	Lactb	60.42	1.01135	0.969181	1.1065	0.844835	1.05849	1.00965	0.943615	0.482201	0.525592
P11232	Thioredoxin OS=Rattus norvegicus OX=10116 GN=Txn PE=1 SV=2	Txn	11.673	0.95911	1.13619	0.99176	0.966866	0.93462	1.01145	0.943596	0.379817	0.42489
Q4KM73	UMP-CMP kinase OS=Rattus norvegicus OX=10116 GN=Cmpk1 PE=1 SV=2	Cmpk1	22.169	0.970675	1.0105	1.1062	0.962097	0.977984	0.97254	0.943396	0.218549	0.257207
Q6IRE3	GIMAP4 OS=Rattus norvegicus OX=10116 GN=Gimap4 PE=1 SV=1	Gimap4	35.875	1.41673	1.11763	0.553839	0.700595	1.52875	0.682454	0.942881	0.882858	0.899629
Q5HZV9	Protein phosphatase 1 regulatory subunit 7 OS=Rattus norvegicus OX=10116 GN=Ppp1r7 PE=1 SV=1	Ppp1r7	41.296	1.01032	0.974488	1.10768	0.9276	0.994547	0.985364	0.940184	0.239499	0.279291
Q9JKW1	Mitochondrial import inner membrane translocase subunit Tim22 OS=Rattus norvegicus OX=10116 GN=Timm22 PE=2 SV=2	Timm22	19.918	1.1868	0.948907	0.957013	0.963898	0.757993	1.18539	0.940042	0.649262	0.686755
O35264	Platelet-activating factor acetylhydrolase IB subunit alpha2 OS=Rattus norvegicus OX=10116 GN=Pafah1b2 PE=1 SV=1	Pafah1b2	25.581	1.02965	0.972884	1.09032	0.97965	1.06807	0.859431	0.939957	0.414435	0.460415
A0A8I6A3A7	Nucleoside-triphosphatase, cancer-related OS=Rattus norvegicus OX=10116 GN=Ntpcr PE=1 SV=1	Ntpcr	21.354	0.982131	1.03239	1.08159	0.953547	1.03362	0.916719	0.937916	0.224464	0.263669
Q68FW9	COP9 signalosome complex subunit 3 OS=Rattus norvegicus OX=10116 GN=Cops3 PE=1 SV=1	Cops3	47.859	1.02613	1.06872	1.00333	1.02935	1.01238	0.860094	0.936624	0.319729	0.362896
B2RZ37	Receptor expression-enhancing protein 5 OS=Rattus norvegicus OX=10116 GN=Reep5 PE=1 SV=1	Reep5	21.431	1.27316	0.920373	0.904906	0.885608	0.890149	1.1258	0.936458	0.686097	0.718966
Q91ZW1	Transcription factor A, mitochondrial OS=Rattus norvegicus OX=10116 GN=Tfam PE=2 SV=1	Tfam	28.186	0.834627	1.10378	1.16008	0.963698	0.902895	1.03492	0.936432	0.630551	0.669163
A0A8I5ZZX6	Transcriptional activator protein Pur-beta OS=Rattus norvegicus OX=10116 GN=Purb PE=1 SV=1	Purb	33.532	1.09448	0.938909	1.06817	1.02675	0.984122	0.887566	0.934513	0.353983	0.398762
M0RAM5	Glutathione peroxidase OS=Rattus norvegicus OX=10116 GN=Gpx1 PE=1 SV=1	Gpx1	22.155	1.12545	1.02464	0.952222	0.933381	0.99744	0.966868	0.934041	0.271861	0.313141
A0A8I6ASI2	LIM and calponin homology domains 1 OS=Rattus norvegicus OX=10116 GN=Limch1 PE=1 SV=1	Limch1	117.88	1.03832	0.940367	1.12388	1.01946	0.875289	1.00268	0.933882	0.390005	0.434991
A0A8L2QB21	Bifunctional purine biosynthesis protein ATIC OS=Rattus norvegicus OX=10116 GN=Atic PE=1 SV=1	Atic	63.781	1.06511	1.01444	1.02695	0.89783	0.957749	1.03792	0.931434	0.177624	0.212865
A0A8I6AEB6	tRNA N6-adenosine threonylcarbamoyltransferase OS=Rattus norvegicus OX=10116 GN=Osgep PE=1 SV=1	Osgep	33.975	0.920918	0.96139	1.22453	0.904961	1.01513	0.973067	0.931224	0.534802	0.576235
A0A8I6GLJ4	B-cell receptor-associated protein OS=Rattus norvegicus OX=10116 GN=Bcap29 PE=1 SV=1	Bcap29	27.756	1.13029	1.04133	0.935664	0.811197	1.06091	1.02061	0.93095	0.492994	0.535769
P05545	Serine protease inhibitor A3K OS=Rattus norvegicus OX=10116 GN=Serpina3k PE=1 SV=3	Serpina3k	46.561	1.02875	1.1307	0.951098	1.01389	0.977803	0.897757	0.928919	0.304717	0.348138
A0A8I6A940	WW domain-binding protein 2 OS=Rattus norvegicus OX=10116 GN=Wbp2 PE=1 SV=1	Wbp2	26.681	1.01987	1.09938	0.994324	0.940976	0.858906	1.08654	0.927046	0.347357	0.391885
Q9Z270	Vesicle-associated membrane protein-associated protein A OS=Rattus norvegicus OX=10116 GN=Vapa PE=1 SV=3	Vapa	27.841	1.07096	0.975852	1.07206	0.888036	0.954522	1.03857	0.92377	0.217323	0.256216
Q68FX8	Mitochondrial-processing peptidase subunit alpha OS=Rattus norvegicus OX=10116 GN=Pmpca PE=1 SV=1	Pmpca	58.154	1.09611	0.976587	1.05039	0.849246	1.00559	1.02207	0.921175	0.283172	0.32567
A0A0H2UHE5	protein-serine/threonine phosphatase OS=Rattus norvegicus OX=10116 GN=Ppm1a PE=1 SV=1	Ppm1a	53.464	1.12575	0.917317	1.08083	0.832871	1.01321	1.03002	0.920679	0.418919	0.464709
Q4V8I9	UTP--glucose-1-phosphate uridylyltransferase OS=Rattus norvegicus OX=10116 GN=Ugp2 PE=1 SV=1	Ugp2	57.023	1.29323	0.936221	0.897206	0.969291	0.985747	0.918304	0.918982	0.57702	0.618177
A0A0G2K5T2	Plectin OS=Rattus norvegicus OX=10116 GN=Plec PE=1 SV=1	Plec	534.37	1.05466	1.01966	1.05246	0.913454	0.952698	1.00706	0.9189	0.0480696	0.0682101
Q99J82	Integrin-linked protein kinase OS=Rattus norvegicus OX=10116 GN=Ilk PE=2 SV=1	Ilk	51.373	1.11461	0.951042	1.06534	1.00936	0.890559	0.96909	0.916325	0.222094	0.261021
Q6PEC4	S-phase kinase-associated protein 1 OS=Rattus norvegicus OX=10116 GN=Skp1 PE=1 SV=3	Skp1	18.672	0.966807	1.08822	1.076	0.9209	1.00902	0.939048	0.916302	0.137472	0.169711
A0A8I5ZZC5	non-specific serine/threonine protein kinase OS=Rattus norvegicus OX=10116 GN=Mapkapk2 PE=1 SV=1	Mapkapk2	40.377	1.06448	0.93356	1.135	1.14999	0.747126	0.969841	0.915071	0.505015	0.546493
Q63377	Sodium/potassium-transporting ATPase subunit beta-3 OS=Rattus norvegicus OX=10116 GN=Atp1b3 PE=1 SV=1	Atp1b3	31.829	1.01367	0.92293	1.19648	1.05741	0.981136	0.828379	0.915049	0.447709	0.493005
P23764	Glutathione peroxidase 3 OS=Rattus norvegicus OX=10116 GN=Gpx3 PE=2 SV=2	Gpx3	25.424	0.996157	1.06598	1.07264	1.04873	0.941364	0.875119	0.914006	0.185289	0.220993
Q7TP77	39S ribosomal protein L49, mitochondrial OS=Rattus norvegicus OX=10116 GN=Mrpl49 PE=1 SV=1	Mrpl49	19.406	1.04103	1.14515	0.949752	1.02354	0.95993	0.880592	0.913302	0.265966	0.307136
A0A8L2QJ86	RAC-alpha serine/threonine-protein kinase OS=Rattus norvegicus OX=10116 GN=Akt1 PE=1 SV=1	Akt1	55.254	1.08563	0.845077	1.20644	0.962786	0.96065	0.939412	0.912563	0.48838	0.531299
Q68FQ9	LanC lantibiotic synthetase component C-like 2 (Bacterial) OS=Rattus norvegicus OX=10116 GN=Lancl2 PE=1 SV=1	Lancl2	50.968	1.19614	0.74171	1.20155	1.0167	0.94973	0.894167	0.91119	0.690908	0.723037
P13676	Acylamino-acid-releasing enzyme OS=Rattus norvegicus OX=10116 GN=Apeh PE=1 SV=1	Apeh	81.383	1.04235	0.92034	1.178	0.914416	0.935263	1.00963	0.910409	0.310449	0.35379
Q5SGE0	Leucine-rich PPR motif-containing protein, mitochondrial OS=Rattus norvegicus OX=10116 GN=Lrpprc PE=1 SV=1	Lrpprc	156.65	1.01131	1.05866	1.07145	0.845782	0.964165	1.04863	0.909962	0.206291	0.243976
F7ETS0	Acyl-CoA thioesterase 9 OS=Rattus norvegicus OX=10116 GN=Acot9 PE=1 SV=1	Acot9	51.152	0.991977	1.14712	1.00386	0.941615	0.91632	0.999106	0.909029	0.152071	0.185599
Q05BA4	Myadm protein OS=Rattus norvegicus OX=10116 GN=Myadm PE=1 SV=1	Myadm	35.118	1.05981	0.999781	1.08434	0.90251	0.923439	1.03011	0.908436	0.10991	0.139587
A0A8I5YC62	Lysosome membrane protein 2 OS=Rattus norvegicus OX=10116 GN=Scarb2 PE=1 SV=1	Scarb2	57.711	1.22664	0.777034	1.14047	1.18144	0.856228	0.818189	0.908307	0.645261	0.683163
D4ACC5	Trafficking kinesin protein 1 OS=Rattus norvegicus OX=10116 GN=Trak1 PE=1 SV=2	Trak1	63.475	0.961245	1.04264	1.14056	0.844231	0.769262	1.24207	0.908132	0.494523	0.536944
A0A8I6A2L8	E2 ubiquitin-conjugating enzyme OS=Rattus norvegicus OX=10116 GN=Ube2k PE=1 SV=1	Ube2k	23.326	1.01939	1.07685	1.04821	0.884754	0.983255	0.98754	0.908124	0.0681728	0.0914246
A0A8I6AP98	Methyltransferase-like 27 OS=Rattus norvegicus OX=10116 GN=Mettl27 PE=1 SV=1	Mettl27	27.398	1.18965	0.950342	1.00626	0.931021	0.805698	1.11704	0.907035	0.429478	0.474786
Q5RKI1	Eukaryotic initiation factor 4A-II OS=Rattus norvegicus OX=10116 GN=Eif4a2 PE=1 SV=1	Eif4a2	46.402	1.04622	1.00282	1.09984	0.981384	0.870636	0.999099	0.905439	0.119038	0.149412
O09175	Aminopeptidase B OS=Rattus norvegicus OX=10116 GN=Rnpep PE=1 SV=2	Rnpep	72.619	1.01476	0.98331	1.1521	0.954497	1.08678	0.808552	0.904661	0.345404	0.389877
E9PT51	DNA polymerase delta-interacting protein 2 OS=Rattus norvegicus OX=10116 GN=Poldip2 PE=1 SV=3	Poldip2	41.797	0.980253	0.997093	1.17517	0.920754	0.849991	1.07674	0.903242	0.317007	0.360533
P48508	Glutamate--cysteine ligase regulatory subunit OS=Rattus norvegicus OX=10116 GN=Gclm PE=1 SV=1	Gclm	30.548	1.1026	0.887849	1.16452	0.918977	1.03946	0.886599	0.901762	0.359606	0.404692
D3ZJZ0	Transmembrane protein 205 OS=Rattus norvegicus OX=10116 GN=Tmem205 PE=1 SV=1	Tmem205	21.185	1.05388	0.994203	1.10791	0.800704	1.2172	0.826097	0.901143	0.427619	0.473195
A0A8I5Y5M8	Ragulator complex protein LAMTOR1 OS=Rattus norvegicus OX=10116 GN=Lamtor1 PE=1 SV=1	Lamtor1	15.72	1.05881	1.08213	1.02034	0.855769	1.04736	0.935576	0.897958	0.143184	0.176088
A0A8I6G3N9	Prenylcysteine oxidase 1 OS=Rattus norvegicus OX=10116 GN=Pcyox1 PE=1 SV=1	Pcyox1	50.847	1.00052	0.978524	1.18318	0.981418	1.05436	0.801995	0.897399	0.334944	0.379211
A0A0A0MY07	Ubiquitin carboxyl-terminal hydrolase OS=Rattus norvegicus OX=10116 GN=Usp15 PE=1 SV=2	Usp15	112.34	0.923368	1.00509	1.23606	0.853237	0.94239	1.03986	0.896027	0.367047	0.412036
D4A4A9	Mitochondrial ribosomal protein L19 OS=Rattus norvegicus OX=10116 GN=Mrpl19 PE=1 SV=1	Mrpl19	33.633	0.914854	1.19978	1.0505	0.909911	1.01316	0.9118	0.895655	0.287448	0.33025
A0A8J8Y1V7	Ubiquitin carboxyl-terminal hydrolase OS=Rattus norvegicus OX=10116 GN=Uchl3 PE=1 SV=1	Uchl3	26.222	1.03638	1.04658	1.08224	0.889855	0.929666	1.01528	0.895616	0.0526534	0.0736492
D3ZL85	Holocytochrome c-type synthase OS=Rattus norvegicus OX=10116 GN=Hccs PE=1 SV=1	Hccs	31.129	1.08189	1.10776	0.976163	0.841061	0.922003	1.07112	0.895244	0.228858	0.267992
A0A0G2K1I6	Secretory carrier-associated membrane protein OS=Rattus norvegicus OX=10116 GN=Scamp1 PE=1 SV=1	Scamp1	33.955	1.13059	0.855067	1.1804	0.874693	1.01418	0.945079	0.895105	0.40197	0.447008
G3V6P8	Guanine nucleotide-binding protein subunit gamma OS=Rattus norvegicus OX=10116 GN=Gng12 PE=1 SV=1	Gng12	7.9851	1.17224	0.961534	1.03255	0.812321	1.14198	0.879363	0.894937	0.372586	0.41763
A0A8I5ZYC2	Choline transporter-like protein OS=Rattus norvegicus OX=10116 GN=Slc44a2 PE=1 SV=1	Slc44a2	79.687	1.16662	0.945215	1.0548	1.01977	0.711942	1.10165	0.894754	0.445327	0.490622
B0K017	ADP-ribosylhydrolase like 2 OS=Rattus norvegicus OX=10116 GN=Adprs PE=1 SV=1	Adprs	39.375	1.04308	1.07734	1.04869	0.922901	0.857888	1.0501	0.893275	0.1244	0.155104
Q5I0D1	Glyoxalase domain-containing protein 4 OS=Rattus norvegicus OX=10116 GN=Glod4 PE=1 SV=1	Glod4	33.267	1.01591	1.09427	1.05999	0.835626	0.992713	1.00149	0.892644	0.136919	0.169308
A0A8I5ZW28	Fetuin-B OS=Rattus norvegicus OX=10116 GN=Fetub PE=1 SV=1	Fetub	42.545	1.24738	1.06517	0.857655	0.943001	0.873549	1.01324	0.892622	0.42417	0.46984
P62260	14-3-3 protein epsilon OS=Rattus norvegicus OX=10116 GN=Ywhae PE=1 SV=1	Ywhae	29.174	1.0478	1.07169	1.05093	0.889076	0.947778	0.992726	0.892493	0.0248164	0.0384006
A0A8I6A7I4	NAD-dependent protein deacetylase OS=Rattus norvegicus OX=10116 GN=Sirt2 PE=1 SV=1	Sirt2	40.735	0.955001	1.14911	1.07064	1.02265	0.811431	0.991176	0.889915	0.25848	0.299258
A0A8I5ZK92	Ras-related protein Rab-4 OS=Rattus norvegicus OX=10116 GN=Rab4a PE=1 SV=1	Rab4a	24.089	0.86888	1.04753	1.26473	0.813086	0.854384	1.15139	0.886117	0.473306	0.517148
A0A0G2JSL8	Adenosine kinase OS=Rattus norvegicus OX=10116 GN=Adk PE=1 SV=1	Adk	40.132	1.1013	0.995864	1.08614	0.810292	0.909359	1.09704	0.884828	0.240014	0.279603
G3V8Z9	COP9 signalosome subunit 7A OS=Rattus norvegicus OX=10116 GN=Cops7a PE=3 SV=2	Cops7a	29.806	1.09325	1.13485	0.955759	0.861472	0.993727	0.960944	0.884507	0.146035	0.179203
A0A8I6ARD4	Muscular LMNA-interacting protein OS=Rattus norvegicus OX=10116 GN=Mlip PE=4 SV=1	Mlip	103.65	1.07308	1.01359	1.09842	0.87015	0.928106	1.01666	0.883778	0.0705602	0.09436
Q6AZ25	Tropomyosin 1, alpha OS=Rattus norvegicus OX=10116 GN=Tpm1 PE=1 SV=1	Tpm1	28.696	0.98458	1.00666	1.19387	0.943641	0.845957	1.02529	0.883767	0.210662	0.248754
F1LRK4	G-rich RNA sequence-binding factor 1 OS=Rattus norvegicus OX=10116 GN=Grsf1 PE=1 SV=3	Grsf1	41.472	0.799019	1.19142	1.19835	0.930299	1.07054	0.81037	0.881593	0.501668	0.543655
Q6IMZ5	Tropomodulin-1 OS=Rattus norvegicus OX=10116 GN=Tmod1 PE=1 SV=1	Tmod1	40.454	1.11084	1.03211	1.04689	0.896946	0.8614	1.05181	0.880972	0.116058	0.146241
A0A8I6AM28	Tubulointerstitial nephritis antigen-like OS=Rattus norvegicus OX=10116 GN=Tinagl1 PE=1 SV=1	Tinagl1	50.216	1.25052	0.915987	1.02581	0.843014	1.03687	0.927797	0.879514	0.319676	0.362896
A0A8I6A062	Protein phosphatase 1F OS=Rattus norvegicus OX=10116 GN=Ppm1f PE=1 SV=1	Ppm1f	45.09	1.1412	0.978639	1.07308	0.986506	0.856711	0.963867	0.87916	0.108406	0.137911
A2RRU1	Glycogen [starch] synthase, muscle OS=Rattus norvegicus OX=10116 GN=Gys1 PE=1 SV=1	Gys1	84.071	1.15372	0.988516	1.05113	0.850944	0.905058	1.05063	0.878891	0.164158	0.198456
Q6AXM7	HBS1-like protein OS=Rattus norvegicus OX=10116 GN=Hbs1l PE=1 SV=1	Hbs1l	74.773	1.17323	1.11424	0.906153	0.894131	0.845309	1.06694	0.878743	0.29155	0.334451
P51647	Aldehyde dehydrogenase 1A1 OS=Rattus norvegicus OX=10116 GN=Aldh1a1 PE=1 SV=3	Aldh1a1	54.458	1.38859	0.890244	0.916566	1.17835	0.887689	0.738557	0.877697	0.553576	0.59561
A0A8I6ASB9	Unconventional myosin-Ic OS=Rattus norvegicus OX=10116 GN=Myo1c PE=1 SV=1	Myo1c	121.88	1.10098	0.972398	1.12446	0.983034	0.817265	1.00186	0.876269	0.165487	0.199808
Q6IUR5	Neudesin OS=Rattus norvegicus OX=10116 GN=Nenf PE=1 SV=1	Nenf	18.991	0.993085	1.04117	1.16399	0.940915	1.00293	0.857908	0.876029	0.113209	0.143255
A0A8I6G9S4	Integrin subunit alpha 6 OS=Rattus norvegicus OX=10116 GN=Itga6 PE=1 SV=1	Itga6	118.27	0.988499	0.885381	1.32448	0.999182	1.09302	0.709437	0.875959	0.493202	0.535769
B2RZ79	Iron-sulfur cluster assembly enzyme OS=Rattus norvegicus OX=10116 GN=Iscu PE=1 SV=1	Iscu	17.967	1.09631	1.04878	1.0542	0.867403	0.975311	0.957986	0.87541	0.0264068	0.0405275
A0A8L2R2Q0	G-protein-signaling modulator 1 OS=Rattus norvegicus OX=10116 GN=Gpsm1 PE=1 SV=1	Gpsm1	25.962	0.97636	1.04819	1.17526	0.875029	0.996861	0.928298	0.87511	0.115765	0.145954
P36970	Phospholipid hydroperoxide glutathione peroxidase OS=Rattus norvegicus OX=10116 GN=Gpx4 PE=1 SV=3	Gpx4	22.225	1.20238	1.00033	0.999413	0.900289	0.84784	1.04975	0.873758	0.201153	0.238399
F7EXZ2	Tetraspanin OS=Rattus norvegicus OX=10116 GN=Cd81 PE=1 SV=1	Cd81	28.991	1.1247	1.11714	0.961695	0.943334	0.874658	0.978475	0.872932	0.0917183	0.118351
A0A8L2Q0G8	Dynamin-1-like protein OS=Rattus norvegicus OX=10116 GN=Dnm1l PE=1 SV=1	Dnm1l	81.017	1.13739	1.10088	0.965395	0.900152	0.90191	0.994264	0.87285	0.087929	0.114577
A0A8I5ZSG1	C-terminal-binding protein 1 OS=Rattus norvegicus OX=10116 GN=Ctbp1 PE=1 SV=1	Ctbp1	40.506	1.03701	1.02679	1.14053	0.915633	0.980753	0.899282	0.872465	0.0332716	0.0495445
A0A1B0GWT7	Late endosomal/lysosomal adaptor, MAPK and MTOR activator 2 OS=Rattus norvegicus OX=10116 GN=Lamtor2 PE=1 SV=2	Lamtor2	19.749	1.05279	1.16154	0.990457	0.930663	1.12277	0.741784	0.872202	0.311374	0.354665
A0A8I5ZMD9	Presequence translocase-associated motor 16 OS=Rattus norvegicus OX=10116 GN=Pam16 PE=1 SV=1	Pam16	13.097	1.18667	1.12364	0.896378	0.845234	0.804882	1.14319	0.871088	0.36204	0.407227
B1WBS4	Similar to Vacuolar protein sorting 26 homolog (VPS26 protein homolog), isoform CRA_a OS=Rattus norvegicus OX=10116 GN=Vps26b PE=1 SV=1	Vps26b	39.124	1.19434	0.875187	1.13717	1.12328	0.777777	0.892249	0.871084	0.384849	0.429879
A0A8I6ANZ1	Protein argonaute-2 OS=Rattus norvegicus OX=10116 GN=Ago2 PE=1 SV=1	Ago2	93.875	1.10091	0.947993	1.15798	0.984934	0.88818	0.920005	0.870977	0.11434	0.144319
Q5M9G9	FAST kinase domain-containing protein 4 OS=Rattus norvegicus OX=10116 GN=Tbrg4 PE=2 SV=1	Tbrg4	71.18	1.08293	1.06612	1.06107	0.869885	0.944968	0.975027	0.869089	0.0149946	0.0252866
M0R7T6	RNA-binding protein 24 OS=Rattus norvegicus OX=10116 GN=Rbm24 PE=3 SV=4	Rbm24	24.852	1.15396	0.994016	1.06238	0.83156	0.97567	0.982408	0.868948	0.111366	0.141197
G3V6H0	RAB1B, member RAS oncogene family OS=Rattus norvegicus OX=10116 GN=Rab1b PE=1 SV=1	Rab1b	22.177	1.02361	0.999848	1.18741	0.840933	1.05623	0.891959	0.86865	0.176405	0.211666
A0A8I6ANC3	Na(+)/H(+) exchange regulatory cofactor NHE-RF OS=Rattus norvegicus OX=10116 GN=Slc9a3r2 PE=1 SV=1	Slc9a3r2	35.217	1.1276	0.989162	1.0969	0.892771	0.869528	1.02405	0.867034	0.0897883	0.116547
Q6J2U6	E3 ubiquitin-protein ligase RNF114 OS=Rattus norvegicus OX=10116 GN=Rnf114 PE=2 SV=1	Rnf114	25.664	0.992576	1.13874	1.08439	0.920595	0.890702	0.972995	0.865841	0.0400701	0.0582814
A0A8I6A1X4	Target of myb1-like 2 membrane-trafficking protein OS=Rattus norvegicus OX=10116 GN=Tom1l2 PE=1 SV=1	Tom1l2	53.364	0.801977	1.0961	1.32059	0.807656	1.12142	0.852269	0.86413	0.486203	0.529698
P85971	6-phosphogluconolactonase OS=Rattus norvegicus OX=10116 GN=Pgls PE=1 SV=1	Pgls	27.234	1.00039	1.1261	1.0923	0.974882	0.948424	0.857911	0.864059	0.0497163	0.0700506
P97571	Calpain-1 catalytic subunit OS=Rattus norvegicus OX=10116 GN=Capn1 PE=1 SV=1	Capn1	82.118	0.821564	1.23573	1.16277	1.04486	0.905103	0.829977	0.863317	0.397661	0.443091
F1LQT3	Rho-associated protein kinase OS=Rattus norvegicus OX=10116 GN=Rock2 PE=1 SV=4	Rock2	160.19	1.02987	1.00713	1.18375	1.01422	0.83966	0.925368	0.862917	0.117738	0.14811
P11980	Pyruvate kinase PKM OS=Rattus norvegicus OX=10116 GN=Pkm PE=1 SV=3	Pkm	57.817	1.10014	1.07406	1.04834	0.860038	0.913258	1.00416	0.861881	0.0332678	0.0495445
Q641Z6	EH domain-containing protein 1 OS=Rattus norvegicus OX=10116 GN=Ehd1 PE=1 SV=1	Ehd1	60.602	1.16575	1.02093	1.03758	0.889667	0.886289	0.999783	0.860892	0.0600189	0.0821522
Q6P9V7	Proteasome (Prosome, macropain) activator subunit 1 OS=Rattus norvegicus OX=10116 GN=Psme1 PE=1 SV=1	Psme1	28.635	1.06096	1.13655	1.02799	0.92159	0.961532	0.891379	0.860177	0.0151637	0.0255334
A0A8I6AGH3	CDGSH iron sulfur domain 3 OS=Rattus norvegicus OX=10116 GN=Cisd3 PE=1 SV=1	Cisd3	13.589	1.08692	1.19515	0.944368	0.653274	0.861224	1.25906	0.859633	0.416316	0.462276
A0A8L2UK05	Angiotensinogen OS=Rattus norvegicus OX=10116 GN=Agt PE=1 SV=1	Agt	52.56	0.975219	1.25411	0.998833	0.850122	0.83926	1.08245	0.858641	0.255284	0.296014
A0A8I6A4Z4	proline--tRNA ligase OS=Rattus norvegicus OX=10116 GN=Pars2 PE=1 SV=1	Pars2	53.925	1.14866	1.02	1.06201	0.952539	0.789605	1.02718	0.857195	0.137129	0.169381
D3ZCI0	glycerol kinase OS=Rattus norvegicus OX=10116 GN=Gk PE=3 SV=3	Gk	58.128	1.07198	0.90256	1.25971	0.980422	0.869791	0.915537	0.855144	0.22041	0.259177
D4AAU8	Leucine-rich repeat-containing 10 OS=Rattus norvegicus OX=10116 GN=Lrrc10 PE=1 SV=1	Lrrc10	31.092	1.05478	0.986294	1.19657	1.27193	0.684401	0.806019	0.853196	0.380118	0.425016
Q5PPN5	Tubulin polymerization-promoting protein family member 3 OS=Rattus norvegicus OX=10116 GN=Tppp3 PE=2 SV=1	Tppp3	18.979	1.03428	1.08044	1.12652	0.986915	0.804272	0.96757	0.851141	0.0773189	0.10235
Q5M8C3	Serine (Or cysteine) proteinase inhibitor, clade A (Alpha-1 antiproteinase, antitrypsin), member 4 OS=Rattus norvegicus OX=10116 GN=Serpina4 PE=1 SV=1	Serpina4	48.046	0.976147	1.23658	1.032	1.15199	0.845637	0.757651	0.849157	0.293297	0.336285
F1LSS1	Structural maintenance of chromosomes protein OS=Rattus norvegicus OX=10116 GN=Smc1a PE=1 SV=4	Smc1a	143.2	1.1412	1.08363	1.02081	0.763995	1.11196	0.878403	0.848635	0.199593	0.236925
P62836	Ras-related protein Rap-1A OS=Rattus norvegicus OX=10116 GN=Rap1a PE=1 SV=1	Rap1a	20.987	1.16245	1.0171	1.06851	0.806349	0.989725	0.955863	0.847255	0.0865277	0.113078
F1LWG4	Complex I intermediate-associated protein 30, mitochondrial OS=Rattus norvegicus OX=10116 GN=Ndufaf1 PE=1 SV=2	Ndufaf1	37.781	0.943209	1.11194	1.19361	0.879819	0.936385	0.935033	0.846857	0.0899762	0.116616
Q9EQX9	Ubiquitin-conjugating enzyme E2 N OS=Rattus norvegicus OX=10116 GN=Ube2n PE=1 SV=1	Ube2n	17.124	1.08287	1.1025	1.06449	0.903316	0.961415	0.885408	0.846233	0.00333688	0.00787223
D4A3V2	NADH dehydrogenase [ubiquinone] 1 alpha subcomplex subunit 6 OS=Rattus norvegicus OX=10116 GN=Ndufa6 PE=1 SV=1	Ndufa6	15.224	1.06302	1.1179	1.07289	0.898391	0.797364	1.05043	0.843986	0.0966494	0.124216
A0A8I6APY7	GTP-binding protein 1 OS=Rattus norvegicus OX=10116 GN=Gtpbp1 PE=1 SV=1	Gtpbp1	67.991	1.16072	0.78405	1.30965	1.22125	0.729978	0.794355	0.84365	0.478439	0.522249
A0A8I5ZWG1	Thymidine phosphorylase OS=Rattus norvegicus OX=10116 GN=Tymp PE=1 SV=1	Tymp	29.285	0.964046	1.10232	1.19068	0.800847	0.87438	1.06773	0.842159	0.170524	0.205449
D4A9N5	Tripartite motif-containing 25 OS=Rattus norvegicus OX=10116 GN=Trim25 PE=1 SV=3	Trim25	71.919	1.20899	0.919787	1.12926	0.934115	0.942932	0.864923	0.841603	0.126709	0.157809
A0A8I6A432	Histone-lysine N-trimethyltransferase SMYD5 OS=Rattus norvegicus OX=10116 GN=Smyd5 PE=1 SV=1	Smyd5	44.576	1.10487	1.16798	0.986045	0.722061	0.794473	1.22457	0.841113	0.30875	0.352209
G3V9T7	ATPase Get3 OS=Rattus norvegicus OX=10116 GN=Get3 PE=1 SV=1	Get3	38.822	1.00034	1.37173	0.88761	0.943209	0.893502	0.903608	0.840671	0.297747	0.34052
A0A8L2R4Z5	F-actin-capping protein subunit alpha OS=Rattus norvegicus OX=10116 GN=Capza2 PE=1 SV=1	Capza2	33.733	1.11449	1.05634	1.09184	0.901512	0.913672	0.922147	0.838985	0.000491051	0.00236903
A0A8L2QB18	Pyridine nucleotide-disulfide oxidoreductase domain-containing protein 2 OS=Rattus norvegicus OX=10116 GN=Pyroxd2 PE=1 SV=1	Pyroxd2	63.502	1.13435	1.07034	1.058	0.931615	0.9731	0.832588	0.838969	0.0257952	0.0397243
Z4YNF4	Low molecular weight phosphotyrosine protein phosphatase OS=Rattus norvegicus OX=10116 GN=Acp1 PE=1 SV=2	Acp1	18.215	1.22863	1.0664	0.96774	0.779122	0.983463	0.974647	0.83893	0.161817	0.19643
B1WBY5	DnaJ (Hsp40) homolog, subfamily C, member 11 OS=Rattus norvegicus OX=10116 GN=Dnajc11 PE=1 SV=1	Dnajc11	63.204	1.11491	1.17414	0.975454	0.934461	1.00996	0.791078	0.837951	0.120089	0.150562
F1LMV6	Desmoplakin OS=Rattus norvegicus OX=10116 GN=Dsp PE=1 SV=1	Dsp	332.39	1.16883	0.929612	1.16948	0.848141	0.796735	1.0872	0.836028	0.208321	0.246118
D3ZUF9	Presequence protease, mitochondrial OS=Rattus norvegicus OX=10116 GN=Pitrm1 PE=1 SV=1	Pitrm1	108.54	1.08386	1.07602	1.10865	0.897811	0.859966	0.973694	0.835688	0.00852758	0.0159441
A0JPJ7	Obg-like ATPase 1 OS=Rattus norvegicus OX=10116 GN=Ola1 PE=2 SV=1	Ola1	44.535	1.14097	1.04803	1.08082	0.860186	0.866104	1.00389	0.834962	0.03151	0.0472021
F2Z3T8	Guanine nucleotide-binding protein subunit gamma OS=Rattus norvegicus OX=10116 GN=Gng5-ps4 PE=3 SV=1	Gng5-ps4	7.1872	1.00692	1.01623	1.24775	0.977482	0.907612	0.843998	0.834353	0.0954023	0.122824
Q3KRD5	Mitochondrial import receptor subunit TOM34 OS=Rattus norvegicus OX=10116 GN=Tomm34 PE=1 SV=1	Tomm34	34.461	0.939248	1.05726	1.2757	0.886096	1.0865	0.755192	0.833625	0.250764	0.291073
D4ACG2	2-hydroxyacyl-CoA lyase 2 OS=Rattus norvegicus OX=10116 GN=Ilvbl PE=1 SV=1	Ilvbl	72.269	1.03184	1.14052	1.10054	0.914363	0.7652	1.04754	0.833237	0.117932	0.148271
P20762	Ig gamma-2C chain C region OS=Rattus norvegicus OX=10116 PE=2 SV=1	--	36.571	0.573086	1.6688	1.03345	0.873712	1.04666	0.804287	0.831872	0.772728	0.799704
Q5XIG0	ADP-ribose pyrophosphatase, mitochondrial OS=Rattus norvegicus OX=10116 GN=Nudt9 PE=2 SV=1	Nudt9	38.562	1.03569	1.07604	1.16416	0.851969	0.935614	0.936527	0.831564	0.0167464	0.0276879
A0A8I6A7N3	Cullin-5 OS=Rattus norvegicus OX=10116 GN=Cul5 PE=1 SV=1	Cul5	90.143	1.08438	1.10413	1.08878	0.879763	0.914923	0.928028	0.830783	0.000388725	0.00207044
A0A8I6GFS2	Oxysterol-binding protein OS=Rattus norvegicus OX=10116 GN=Osbpl1a PE=1 SV=1	Osbpl1a	60.204	1.06648	1.06624	1.14537	0.884866	0.838445	0.998594	0.830332	0.029808	0.0449515
A0A8I5Y5S7	Phosphofurin acidic cluster sorting protein 1 OS=Rattus norvegicus OX=10116 GN=Pacs1 PE=1 SV=1	Pacs1	105.1	0.667889	0.752182	1.85833	0.887223	0.748313	1.08607	0.830162	0.812884	0.836268
F7ERM0	FERM domain-containing kindlin 2 OS=Rattus norvegicus OX=10116 GN=Fermt2 PE=1 SV=1	Fermt2	79.032	1.11725	1.00708	1.15463	0.901198	0.860237	0.959604	0.829848	0.0232477	0.0364236
Q5EB94	Myocardial zonula adherens protein OS=Rattus norvegicus OX=10116 GN=Myzap PE=1 SV=1	Myzap	53.955	1.18479	1.11677	0.978945	0.752441	0.893475	1.07358	0.828986	0.171316	0.206293
A0A8I5ZTN5	Adenylosuccinate lyase OS=Rattus norvegicus OX=10116 GN=Adsl PE=1 SV=1	Adsl	54.852	1.07377	1.11618	1.09341	0.86213	0.886036	0.968473	0.827396	0.00664369	0.0131185
A0A8I5ZT18	DnaJ homolog subfamily B member 6 OS=Rattus norvegicus OX=10116 GN=Dnajb6 PE=1 SV=1	Dnajb6	39.287	1.19241	0.985183	1.10672	0.804234	0.885119	1.02633	0.826863	0.099927	0.127918
B4F789	Apolipoprotein B editing complex 2 (Predicted), isoform CRA_a OS=Rattus norvegicus OX=10116 GN=Apobec2 PE=1 SV=1	Apobec2	25.66	1.17002	1.14462	0.96992	0.891042	0.996922	0.827476	0.826729	0.0772042	0.102258
A0A8L2Q072	3'(2'),5'-bisphosphate nucleotidase 1 OS=Rattus norvegicus OX=10116 GN=Bpnt1 PE=1 SV=1	Bpnt1	34.221	1.00695	1.20101	1.07691	0.790971	0.925427	0.998725	0.826552	0.0881231	0.114697
D3ZFY0	selenide, water dikinase OS=Rattus norvegicus OX=10116 GN=Sephs1 PE=1 SV=1	Sephs1	42.892	1.00124	1.07047	1.21381	0.984421	0.986755	0.743302	0.826194	0.148054	0.181483
D4A520	Protein phosphatase OS=Rattus norvegicus OX=10116 GN=Pptc7 PE=1 SV=1	Pptc7	32.847	0.999899	1.14019	1.14966	0.814067	1.01295	0.883234	0.823846	0.0663722	0.0894357
P26453	Basigin OS=Rattus norvegicus OX=10116 GN=Bsg PE=1 SV=2	Bsg	42.435	1.17655	1.07653	1.03678	0.802518	0.912897	0.994729	0.823788	0.0542904	0.0755505
A0A8I5ZUN3	Titin OS=Rattus norvegicus OX=10116 GN=Ttn PE=1 SV=1	Ttn	3923.9	1.18474	1.08472	1.02046	0.847303	0.840296	1.02248	0.823754	0.0642231	0.0870606
B0BNJ4	ETHE1, persulfide dioxygenase OS=Rattus norvegicus OX=10116 GN=Ethe1 PE=1 SV=1	Ethe1	27.676	0.712088	1.26782	1.31023	0.961533	0.990635	0.757695	0.823632	0.48715	0.530473
A0A8I6AAH5	Protein O-GlcNAcase OS=Rattus norvegicus OX=10116 GN=Oga PE=1 SV=1	Oga	106.17	0.888755	1.07538	1.32757	0.934189	0.971258	0.802849	0.822764	0.226768	0.265683
P20070	NADH-cytochrome b5 reductase 3 OS=Rattus norvegicus OX=10116 GN=Cyb5r3 PE=1 SV=2	Cyb5r3	34.174	1.013	1.09897	1.17974	0.92411	0.875137	0.909047	0.822763	0.0145496	0.0246653
D3Z9I1	Cytochrome c oxidase assembly factor 3 OS=Rattus norvegicus OX=10116 GN=Coa3 PE=1 SV=1	Coa3	11.928	1.03761	1.36059	0.893583	0.85552	0.879341	0.973353	0.822719	0.233027	0.272449
A0A8I6GGJ4	Reticulon OS=Rattus norvegicus OX=10116 GN=Rtn1 PE=1 SV=1	Rtn1	83.335	1.15012	1.06525	1.0773	0.904094	0.809167	0.994074	0.822232	0.0362265	0.0533104
Q4VBH2	tRNA nucleotidyl transferase 1 OS=Rattus norvegicus OX=10116 GN=Trnt1 PE=1 SV=1	Trnt1	49.821	1.01968	1.19349	1.07971	0.885379	0.959872	0.861866	0.822111	0.0257305	0.0396517
D4A376	Ras-related protein Rab-12 OS=Rattus norvegicus OX=10116 GN=Rab12 PE=1 SV=4	Rab12	25.924	1.05017	1.00166	1.24248	0.881318	0.850841	0.973531	0.821322	0.0648551	0.0876536
A0A0G2JXA8	Flotillin OS=Rattus norvegicus OX=10116 GN=Flot2 PE=1 SV=1	Flot2	41.658	1.03401	1.08656	1.17405	0.876684	0.866044	0.96265	0.82115	0.0168093	0.0277649
Q8VHT6	Arsenite methyltransferase OS=Rattus norvegicus OX=10116 GN=As3mt PE=1 SV=1	As3mt	41.056	1.08863	0.925033	1.28276	1.11156	0.724282	0.867734	0.820154	0.259189	0.299924
A0A8I5Y5X8	Metalloreductase STEAP4 OS=Rattus norvegicus OX=10116 GN=Steap4 PE=1 SV=1	Steap4	44.012	0.854814	1.14924	1.29246	0.826794	0.740515	1.13618	0.820105	0.322263	0.365589
P02770	Albumin OS=Rattus norvegicus OX=10116 GN=Alb PE=1 SV=2	Alb	68.73	1.06547	1.13905	1.09217	0.84957	0.947042	0.906695	0.820006	0.00582096	0.0118792
D3ZEH6	Nudix hydrolase 8 OS=Rattus norvegicus OX=10116 GN=Nudt8 PE=4 SV=2	Nudt8	24.658	1.08757	1.00212	1.20784	0.937542	0.801523	0.963409	0.819546	0.0646719	0.0875931
A0A8I6G6A0	Guanine nucleotide-binding protein subunit alpha-11 OS=Rattus norvegicus OX=10116 GN=Gna11 PE=1 SV=1	Gna11	41.67	1.07431	0.867662	1.35627	0.952089	0.84991	0.899755	0.819149	0.239108	0.27898
A0A8I5Y678	Pre-B-cell leukemia transcription factor-interacting protein 1 OS=Rattus norvegicus OX=10116 GN=Pbxip1 PE=1 SV=1	Pbxip1	80.745	1.12969	1.09108	1.07752	1.04128	1.1623	0.498133	0.819124	0.37894	0.424119
A0A8I6AQ99	BCL2-interacting protein 3 OS=Rattus norvegicus OX=10116 GN=Bnip3 PE=1 SV=1	Bnip3	19.38	0.946254	1.05472	1.29776	0.997431	0.78959	0.914243	0.818879	0.164119	0.198456
A0A8I5Y7T7	Serine/threonine-protein phosphatase OS=Rattus norvegicus OX=10116 GN=Ppp3ca PE=1 SV=1	Ppp3ca	58.587	1.06119	1.15265	1.08508	0.865825	0.905303	0.929945	0.818774	0.00347775	0.00809438
P10818	Cytochrome c oxidase subunit 6A1, mitochondrial OS=Rattus norvegicus OX=10116 GN=Cox6a1 PE=1 SV=2	Cox6a1	12.301	1.02089	1.23007	1.04864	0.857204	0.943808	0.899386	0.818401	0.0374093	0.0547648
Q9WVR3	Phosphatidylinositol 3,4,5-trisphosphate 5-phosphatase 2 OS=Rattus norvegicus OX=10116 GN=Inppl1 PE=1 SV=1	Inppl1	139.14	1.04862	1.20914	1.04293	0.998365	0.8648	0.836143	0.8178	0.0502545	0.0707647
A0A8I6A9X8	Succinyl-CoA:3-ketoacid-coenzyme A transferase OS=Rattus norvegicus OX=10116 GN=Oxct1 PE=1 SV=1	Oxct1	54.25	1.21129	1.12377	0.965674	0.782302	0.887187	1.02978	0.81778	0.121749	0.152305
Q63768	Adapter molecule crk OS=Rattus norvegicus OX=10116 GN=Crk PE=1 SV=1	Crk	33.844	1.12948	1.09207	1.08002	0.927743	0.937708	0.832982	0.817319	0.00720328	0.0139785
Q9Z1E1	Flotillin-1 OS=Rattus norvegicus OX=10116 GN=Flot1 PE=2 SV=2	Flot1	47.499	0.952849	1.07929	1.27041	0.908467	0.809733	0.979255	0.81678	0.118073	0.148365
A0A8I6AJT1	SH3 domain-containing kinase-binding protein 1 OS=Rattus norvegicus OX=10116 GN=Sh3kbp1 PE=1 SV=1	Sh3kbp1	68.548	1.18196	1.12211	0.999556	0.735355	0.890396	1.07062	0.816186	0.149421	0.182661
P19804	Nucleoside diphosphate kinase B OS=Rattus norvegicus OX=10116 GN=Nme2 PE=1 SV=1	Nme2	17.283	1.12875	1.10548	1.07177	0.822904	0.850418	1.02067	0.814877	0.0382099	0.0558031
D3ZF77	Aldo-keto reductase family 1 member C15 OS=Rattus norvegicus OX=10116 GN=Akr1c15 PE=1 SV=1	Akr1c15	37.194	1.07017	1.0469	1.19004	0.791663	1.01743	0.883795	0.814273	0.0646937	0.0875931
A0A8I5Y1F9	Troponin T, cardiac muscle OS=Rattus norvegicus OX=10116 GN=Tnnt2 PE=3 SV=1	Tnnt2	34.252	1.13433	1.13992	1.03322	0.848571	0.80005	1.04391	0.814077	0.0715907	0.0956666
Q566C7	Diphosphoinositol polyphosphate phosphohydrolase 1 OS=Rattus norvegicus OX=10116 GN=Nudt3 PE=1 SV=1	Nudt3	19.095	1.00445	1.31296	0.991108	0.399148	1.2492	1.04314	0.8135	0.448292	0.493406
P61149	Fibroblast growth factor 1 OS=Rattus norvegicus OX=10116 GN=Fgf1 PE=1 SV=1	Fgf1	17.417	0.818849	1.0381	1.45224	1.0017	0.828704	0.860411	0.813133	0.358652	0.40382
A0A8I6AAV3	Ras suppressor protein 1 OS=Rattus norvegicus OX=10116 GN=Rsu1 PE=1 SV=1	Rsu1	31.092	1.11251	1.00751	1.19068	0.929706	0.975245	0.784353	0.812308	0.0626815	0.0854335
A0A8I6AD31	cAMP-dependent protein kinase OS=Rattus norvegicus OX=10116 GN=Prkaca PE=1 SV=1	Prkaca	39.864	1.14877	1.02394	1.13843	0.959146	0.857225	0.872494	0.812068	0.0149042	0.025153
B1WC61	Complex I assembly factor ACAD9, mitochondrial OS=Rattus norvegicus OX=10116 GN=Acad9 PE=1 SV=1	Acad9	68.842	1.07507	1.13003	1.10763	0.791672	0.923983	0.971614	0.811194	0.0282762	0.0430157
A0A8I6GJ11	propionate--CoA ligase OS=Rattus norvegicus OX=10116 GN=Acss2 PE=1 SV=1	Acss2	85.286	1.21585	0.986989	1.11212	0.840462	0.87022	0.974358	0.809976	0.0495825	0.0699653
P05504	ATP synthase subunit a OS=Rattus norvegicus OX=10116 GN=Mt-atp6 PE=1 SV=3	Mt-atp6	25.075	1.08587	1.1458	1.08641	0.909392	0.737348	1.03518	0.808274	0.0914413	0.118129
A0A0G2JWK7	Transgelin OS=Rattus norvegicus OX=10116 GN=Tagln PE=1 SV=2	Tagln	22.438	0.663111	1.55302	1.10302	1.03974	0.810696	0.83041	0.807691	0.567862	0.609815
A0A8I5ZY90	Hydroxymethylglutaryl-CoA lyase, mitochondrial OS=Rattus norvegicus OX=10116 GN=Hmgcl PE=1 SV=1	Hmgcl	34.878	1.24826	0.962201	1.10988	0.821665	0.940647	0.917349	0.807044	0.070571	0.09436
A0A8L2R8Y3	Macrophage migration inhibitory factor OS=Rattus norvegicus OX=10116 GN=Mif PE=1 SV=1	Mif	12.457	1.0327	1.19863	1.08946	0.929423	0.865626	0.884161	0.806799	0.0116504	0.0204426
P05065	Fructose-bisphosphate aldolase A OS=Rattus norvegicus OX=10116 GN=Aldoa PE=1 SV=2	Aldoa	39.351	1.11121	1.13051	1.07925	0.81235	0.865342	1.00134	0.806702	0.0261403	0.0401459
D4ACC2	KN motif and ankyrin repeat domain-containing protein 2 OS=Rattus norvegicus OX=10116 GN=Kank2 PE=1 SV=2	Kank2	90.221	1.04809	1.06483	1.20825	0.876413	0.90531	0.89711	0.806593	0.00982219	0.0178751
A0A8L2UIE1	Endoribonuclease LACTB2 OS=Rattus norvegicus OX=10116 GN=Lactb2 PE=1 SV=1	Lactb2	30.94	1.12355	1.1187	1.0804	0.861831	0.862881	0.952638	0.805788	0.00360656	0.00829141
A0A8I5Y1R3	Protein lin-7 homolog OS=Rattus norvegicus OX=10116 GN=Lin7c PE=1 SV=1	Lin7c	22.214	1.11335	1.0011	1.20957	0.752328	0.874096	1.04955	0.805041	0.114125	0.14413
Q7TP91	Surfeit locus protein 1 OS=Rattus norvegicus OX=10116 GN=Surf1 PE=1 SV=1	Surf1	83.262	1.17289	1.0615	1.09034	0.98331	1.05666	0.635295	0.804657	0.21147	0.249577
A0A8I6G5R4	Syntenin-1 OS=Rattus norvegicus OX=10116 GN=Sdcbp PE=1 SV=1	Sdcbp	32.034	1.17791	1.03381	1.11329	0.7681	0.933089	0.97381	0.804511	0.0545695	0.0757984
F1LPQ3	alpha-mannosidase OS=Rattus norvegicus OX=10116 GN=Man2c1 PE=1 SV=3	Man2c1	118.63	1.15638	1.05661	1.11244	0.899124	0.84801	0.927441	0.804281	0.00418002	0.00924199
Q7TSA0	Mitochondrial Rho GTPase 2 OS=Rattus norvegicus OX=10116 GN=Rhot2 PE=1 SV=1	Rhot2	69.152	1.09617	0.991484	1.23993	0.818488	0.797824	1.0561	0.80311	0.113243	0.143255
A0A0G2K845	Adiponectin, C1Q and collagen domain-containing OS=Rattus norvegicus OX=10116 GN=Adipoq PE=1 SV=1	Adipoq	23.466	1.09127	1.11438	1.12195	0.909324	0.883047	0.88002	0.803097	7.9904e-05	0.000977059
G3V9S0	NADH-cytochrome b5 reductase OS=Rattus norvegicus OX=10116 GN=Cyb5r1 PE=3 SV=2	Cyb5r1	34.662	1.09303	1.20298	1.0347	0.86797	0.827305	0.974012	0.801416	0.0275789	0.0420971
Q5I0L3	Tyrosine--tRNA ligase, mitochondrial OS=Rattus norvegicus OX=10116 GN=Yars2 PE=2 SV=1	Yars2	52.627	1.07326	1.09819	1.16169	1.02072	0.638314	1.00782	0.800104	0.19187	0.228358
P06214	Delta-aminolevulinic acid dehydratase OS=Rattus norvegicus OX=10116 GN=Alad PE=1 SV=1	Alad	36.031	1.11059	1.11793	1.10576	0.868984	0.86332	0.933413	0.799487	0.000879483	0.0033241
Q5RK19	Vacuolar-sorting protein SNF8 OS=Rattus norvegicus OX=10116 GN=Snf8 PE=1 SV=1	Snf8	28.884	1.01579	1.07213	1.25047	0.814589	0.852103	0.994922	0.797276	0.0596921	0.0818542
A0A8L2QU26	Hypoxanthine phosphoribosyltransferase OS=Rattus norvegicus OX=10116 GN=Hprt1 PE=1 SV=1	Hprt1	24.536	1.06719	1.18407	1.08769	0.956369	0.795935	0.908741	0.79697	0.0225165	0.035401
G3V8F5	Mitochondrial import receptor subunit TOM40 homolog OS=Rattus norvegicus OX=10116 GN=Tomm40 PE=1 SV=1	Tomm40	37.92	1.14748	1.20913	0.982887	0.870018	0.876133	0.914351	0.796677	0.0251171	0.0388126
P0C0A2	Vacuolar protein-sorting-associated protein 36 OS=Rattus norvegicus OX=10116 GN=Vps36 PE=1 SV=1	Vps36	43.717	1.131	1.07932	1.12991	0.827681	0.919986	0.912108	0.796286	0.00356782	0.00824343
D3ZLA3	Copine 3 OS=Rattus norvegicus OX=10116 GN=Cpne3 PE=1 SV=1	Cpne3	59.685	1.09227	1.04655	1.2024	0.906397	0.990089	0.762302	0.795755	0.055742	0.0769998
A0A8I6AFH7	Sorbin and SH3 domain-containing protein 1 OS=Rattus norvegicus OX=10116 GN=Sorbs1 PE=1 SV=1	Sorbs1	166.69	1.20404	1.00018	1.1375	0.829036	0.815311	1.01393	0.795478	0.0604144	0.0825932
Q62696	Disks large homolog 1 OS=Rattus norvegicus OX=10116 GN=Dlg1 PE=1 SV=1	Dlg1	100.57	1.15571	1.07161	1.11591	0.933473	0.767094	0.956204	0.794672	0.032855	0.0490539
A0A0G2K724	Malignant T-cell-amplified sequence OS=Rattus norvegicus OX=10116 GN=Mcts1 PE=1 SV=1	Mcts1	20.555	1.16713	1.22424	0.9528	0.942373	0.806808	0.906656	0.794171	0.0651509	0.0880006
Q9NQR8	NADH dehydrogenase [ubiquinone] 1 alpha subcomplex assembly factor 4 OS=Rattus norvegicus OX=10116 GN=Ndufaf4 PE=1 SV=1	Ndufaf4	20.158	1.11354	1.19501	1.03581	0.863379	0.784785	1.00747	0.794063	0.0488259	0.0691854
Q66HG9	Mitochondrial antiviral-signaling protein OS=Rattus norvegicus OX=10116 GN=Mavs PE=1 SV=1	Mavs	53.804	1.0876	1.03074	1.22706	0.833991	0.97581	0.844807	0.793512	0.0326365	0.04876
Q4KM62	Palmdelphin OS=Rattus norvegicus OX=10116 GN=Palmd PE=1 SV=1	Palmd	62.418	1.12119	0.936626	1.28843	0.930953	0.746548	0.976254	0.793054	0.136891	0.169308
Q9Z269	Vesicle-associated membrane protein-associated protein B OS=Rattus norvegicus OX=10116 GN=Vapb PE=1 SV=3	Vapb	26.916	1.27457	0.991601	1.08182	0.829508	0.818393	1.00411	0.792121	0.0788197	0.104153
A0A8I6GFV5	Retinol-binding protein 4 OS=Rattus norvegicus OX=10116 GN=Rbp4 PE=1 SV=1	Rbp4	28.214	0.931249	1.28469	1.13288	0.895283	1.05862	0.697276	0.791674	0.193203	0.229582
B0BN83	Armadillo repeat-containing protein 1 OS=Rattus norvegicus OX=10116 GN=Armc1 PE=1 SV=1	Armc1	31.204	1.11383	1.12059	1.1145	0.813546	0.926727	0.910806	0.791622	0.00451914	0.00980889
G3V8S6	Histidine rich calcium binding protein, isoform CRA_b OS=Rattus norvegicus OX=10116 GN=Hrc PE=1 SV=1	Hrc	86.502	1.07966	1.09446	1.17664	0.91131	0.739229	0.998702	0.790639	0.0598517	0.0820114
D4AEH9	Glycogen debranching enzyme OS=Rattus norvegicus OX=10116 GN=Agl PE=1 SV=1	Agl	174.33	1.14441	1.10305	1.10411	0.897665	0.800825	0.949933	0.790202	0.0100017	0.0181432
D3ZAQ0	FUN14 domain-containing 2 OS=Rattus norvegicus OX=10116 GN=Fundc2 PE=1 SV=2	Fundc2	26.503	1.09164	0.993422	1.26788	0.79271	0.872563	0.981789	0.789475	0.0670142	0.0901391
F1MAA7	Laminin subunit gamma 1 OS=Rattus norvegicus OX=10116 GN=Lamc1 PE=1 SV=1	Lamc1	177.38	1.16886	1.04601	1.14309	0.82305	0.831984	0.987013	0.786803	0.0234648	0.0366872
A0A8I6AAX9	Microsomal glutathione S-transferase 3 OS=Rattus norvegicus OX=10116 GN=Mgst3 PE=1 SV=1	Mgst3	19.975	1.09883	1.17594	1.08348	0.921661	0.816465	0.903632	0.786649	0.00601063	0.0121561
B4F7A3	Galectin OS=Rattus norvegicus OX=10116 GN=Lgalsl PE=1 SV=1	Lgalsl	18.955	1.29634	1.005	1.05736	0.838928	0.912328	0.890044	0.786406	0.045273	0.0648443
Q63258	Integrin alpha-7 OS=Rattus norvegicus OX=10116 GN=Itga7 PE=1 SV=2	Itga7	124.19	1.18496	0.999454	1.17488	0.852572	0.838655	0.949477	0.786089	0.0241459	0.0376215
A0A8I5ZZD5	non-specific serine/threonine protein kinase OS=Rattus norvegicus OX=10116 GN=Oxsr1 PE=1 SV=1	Oxsr1	56.729	1.16895	1.16165	1.03064	0.913678	0.733838	0.991236	0.785051	0.0656812	0.0886106
D3ZUY0	Retinol dehydrogenase 14 OS=Rattus norvegicus OX=10116 GN=Rdh14 PE=1 SV=1	Rdh14	36.195	1.18195	1.39293	0.786474	0.968886	0.797249	0.872513	0.784996	0.290877	0.33385
A0A8L2QBL5	Transthyretin OS=Rattus norvegicus OX=10116 GN=Ttr PE=1 SV=1	Ttr	16.06	0.924301	1.28017	1.16117	0.854103	0.888708	0.891546	0.78272	0.0726548	0.0969161
G3V648	1-acylglycerol-3-phosphate O-acyltransferase 3 OS=Rattus norvegicus OX=10116 GN=Agpat3 PE=1 SV=1	Agpat3	43.245	1.18959	0.679468	1.49821	0.77584	0.903318	0.953574	0.78186	0.460162	0.504253
P50123	Glutamyl aminopeptidase OS=Rattus norvegicus OX=10116 GN=Enpep PE=1 SV=2	Enpep	107.99	0.99427	1.00735	1.36592	1.09549	0.645164	0.891814	0.781719	0.23674	0.276504
D3ZBE5	Serine/threonine-protein kinase Nek7 OS=Rattus norvegicus OX=10116 GN=Nek7 PE=2 SV=1	Nek7	34.529	0.991955	1.089	1.28697	0.974197	0.85501	0.802861	0.781509	0.0623083	0.0849762
F7FNG5	Cullin 4A OS=Rattus norvegicus OX=10116 GN=Cul4a PE=1 SV=1	Cul4a	87.822	1.14049	1.14348	1.08405	0.900575	0.797036	0.934369	0.781462	0.00824634	0.0155083
A1L1J8	RAB5B, member RAS oncogene family OS=Rattus norvegicus OX=10116 GN=Rab5b PE=1 SV=1	Rab5b	23.674	1.10619	1.16162	1.10071	0.904467	0.89575	0.831266	0.781199	0.00145988	0.00460659
A0A8L2ULJ1	Elongation factor G, mitochondrial OS=Rattus norvegicus OX=10116 GN=Gfm1 PE=1 SV=1	Gfm1	83.444	1.08777	1.19281	1.09118	0.820303	0.899456	0.90848	0.779486	0.00493915	0.0104389
A0A8L2RA46	Echinoderm microtubule-associated protein-like 2 OS=Rattus norvegicus OX=10116 GN=Eml2 PE=1 SV=1	Eml2	63.78	0.992508	1.18105	1.19914	0.881933	0.820079	0.925288	0.77899	0.0242356	0.0377091
B1PRL5	Caveolae-associated protein 4 OS=Rattus norvegicus OX=10116 GN=Cavin4 PE=1 SV=1	Cavin4	41.093	1.11073	1.09696	1.1656	0.866226	0.736188	1.0243	0.778678	0.0560659	0.0773524
Q2PS20	Junctophilin-2 OS=Rattus norvegicus OX=10116 GN=Jph2 PE=1 SV=1	Jph2	74.258	1.23865	1.053	1.08271	0.739327	0.862402	1.02392	0.778121	0.0733223	0.0975754
A0A8I6GHU7	Multimerin 2 OS=Rattus norvegicus OX=10116 GN=Mmrn2 PE=1 SV=1	Mmrn2	100.68	1.08374	0.982584	1.30902	1.00215	0.699573	0.922938	0.777598	0.136314	0.168798
Q66H71	Serine/threonine-protein phosphatase CPPED1 OS=Rattus norvegicus OX=10116 GN=Cpped1 PE=1 SV=1	Cpped1	35.26	1.12328	1.25121	1.00354	0.982527	0.996194	0.643249	0.776183	0.162072	0.196527
Q5XI97	Alanyl-tRNA editing protein Aarsd1 OS=Rattus norvegicus OX=10116 GN=Aarsd1 PE=1 SV=1	Aarsd1	45.093	1.02835	1.19791	1.15398	0.935772	0.760554	0.923437	0.775023	0.0339998	0.0505287
D3ZH76	PPARGC1 and ESRR-induced regulator, muscle 1 OS=Rattus norvegicus OX=10116 GN=Perm1 PE=1 SV=1	Perm1	83.366	0.834004	1.62542	0.921332	0.959327	0.833926	0.825988	0.77475	0.376272	0.421343
Q4G067	Mitochondrial ribosomal protein L44 OS=Rattus norvegicus OX=10116 GN=Mrpl44 PE=1 SV=1	Mrpl44	37.44	1.07736	1.17029	1.1338	0.935761	0.876888	0.8059	0.774386	0.00656149	0.0129796
Q6P6V0	Glucose-6-phosphate isomerase OS=Rattus norvegicus OX=10116 GN=Gpi PE=1 SV=1	Gpi	62.826	1.15557	1.14338	1.08319	0.811348	0.888904	0.917606	0.774023	0.00359868	0.00828175
Q3MHT2	Cysteine desulfurase, mitochondrial OS=Rattus norvegicus OX=10116 GN=Nfs1 PE=1 SV=1	Nfs1	50.672	1.18368	1.1277	1.07133	0.848511	0.876264	0.892515	0.773726	0.00138356	0.00443862
G3V6G7	polyribonucleotide nucleotidyltransferase OS=Rattus norvegicus OX=10116 GN=Pnpt1 PE=1 SV=1	Pnpt1	85.897	1.0093	1.27256	1.1012	0.874579	0.865139	0.877221	0.773542	0.0204037	0.0327419
Q4V8B7	Inactive hydroxysteroid dehydrogenase-like protein 1 OS=Rattus norvegicus OX=10116 GN=Hsdl1 PE=2 SV=1	Hsdl1	36.907	1.07677	1.15854	1.14813	1.02358	0.790529	0.80245	0.773342	0.0385419	0.0562275
A0A8L2Q996	Elongation factor 1-alpha OS=Rattus norvegicus OX=10116 GN=Eef1a2 PE=3 SV=1	Eef1a2	50.62	1.14395	1.15294	1.08939	0.818982	0.915131	0.879606	0.771855	0.00217209	0.00590317
Q62865	cGMP-inhibited 3',5'-cyclic phosphodiesterase 3A OS=Rattus norvegicus OX=10116 GN=Pde3a PE=1 SV=1	Pde3a	124.3	1.12421	0.988441	1.27416	0.772786	0.762468	1.07794	0.77158	0.11868	0.149045
P97584	Prostaglandin reductase 1 OS=Rattus norvegicus OX=10116 GN=Ptgr1 PE=1 SV=3	Ptgr1	35.718	1.01687	1.41286	0.958561	0.8415	0.882974	0.887243	0.770808	0.114127	0.14413
Q6P0K8	Junction plakoglobin OS=Rattus norvegicus OX=10116 GN=Jup PE=1 SV=1	Jup	81.8	1.14607	1.07839	1.16426	0.769689	0.81213	1.02946	0.77058	0.0439098	0.0630928
A0A0G2K2T1	Taxilin beta OS=Rattus norvegicus OX=10116 GN=Txlnb PE=1 SV=2	Txlnb	77.541	1.00779	1.17511	1.20709	0.835842	0.95604	0.81814	0.769923	0.0247896	0.0383855
P04905	Glutathione S-transferase Mu 1 OS=Rattus norvegicus OX=10116 GN=Gstm1 PE=1 SV=2	Gstm1	25.914	1.18158	1.13115	1.07759	0.826043	0.923835	0.859797	0.769742	0.00341534	0.00800475
D4A7Z5	Direct IAP-binding protein with low pI OS=Rattus norvegicus OX=10116 GN=LOC100360940 PE=1 SV=2	LOC100360940	28.771	0.987735	1.16045	1.24216	0.949866	0.974056	0.685741	0.769735	0.110581	0.140281
A0A8I6AI44	Tescalcin OS=Rattus norvegicus OX=10116 GN=Tesc PE=4 SV=1	Tesc	23.28	1.01725	1.12885	1.24429	0.832462	0.862478	0.914672	0.769709	0.0157567	0.0263743
P85125	Caveolae-associated protein 1 OS=Rattus norvegicus OX=10116 GN=Cavin1 PE=1 SV=1	Cavin1	43.908	1.17703	1.06101	1.15267	0.870946	0.773161	0.965182	0.76954	0.0207052	0.0331312
A0A8I6AF42	CD59 glycoprotein OS=Rattus norvegicus OX=10116 GN=Cd59 PE=4 SV=1	Cd59	13.345	1.16836	1.08304	1.13986	0.740543	0.916941	0.95126	0.769257	0.0299958	0.0452044
D3ZJR7	Desmocollin 2 OS=Rattus norvegicus OX=10116 GN=Dsc2 PE=1 SV=4	Dsc2	100.05	1.20126	1.03678	1.15462	0.796763	0.744782	1.06579	0.768523	0.0818588	0.107727
A0A8L2Q1B5	Complex I assembly factor TIMMDC1, mitochondrial OS=Rattus norvegicus OX=10116 GN=Timmdc1 PE=1 SV=1	Timmdc1	31.56	1.03641	1.45591	0.901707	0.781665	0.760357	1.06396	0.767814	0.225583	0.264432
A0A8I5ZKQ6	peptidylprolyl isomerase OS=Rattus norvegicus OX=10116 GN=Fkbp3 PE=1 SV=1	Fkbp3	21.042	1.05342	1.20842	1.1345	0.8223	0.85437	0.926981	0.766603	0.00750606	0.0144293
P15800	Laminin subunit beta-2 OS=Rattus norvegicus OX=10116 GN=Lamb2 PE=1 SV=1	Lamb2	196.47	1.17019	1.03349	1.19276	0.81794	0.796517	0.989101	0.766554	0.0302408	0.0455431
A0A8I5ZR55	Rab GDP dissociation inhibitor OS=Rattus norvegicus OX=10116 GN=Gdi1 PE=1 SV=1	Gdi1	49.804	1.14031	1.17937	1.07816	0.844822	0.887545	0.869788	0.765825	0.000869975	0.00330304
A0A8I5ZLC2	Cytoplasmic aconitate hydratase OS=Rattus norvegicus OX=10116 GN=Aco1 PE=1 SV=1	Aco1	97.791	1.11825	1.11902	1.1608	0.895437	0.873124	0.833366	0.765707	0.000394156	0.00207693
A0A8I6A2V9	Calcium uniporter protein OS=Rattus norvegicus OX=10116 GN=Mcu PE=1 SV=1	Mcu	36.057	0.818882	1.44375	1.13598	0.791467	0.864958	0.944967	0.765428	0.230096	0.269302
D3ZCV0	Actinin alpha 2 OS=Rattus norvegicus OX=10116 GN=Actn2 PE=1 SV=2	Actn2	101.36	1.23909	1.10538	1.05598	0.862925	0.696537	1.04008	0.764468	0.0893072	0.116038
A0A8I6G7D8	Ubiquinol-cytochrome c reductase complex assembly factor 1 OS=Rattus norvegicus OX=10116 GN=Uqcc1 PE=1 SV=1	Uqcc1	34.083	0.894532	1.29273	1.21476	0.818132	0.957083	0.822765	0.763658	0.105882	0.135004
A0A8I6GJ12	Geranylgeranyl transferase type-2 subunit alpha OS=Rattus norvegicus OX=10116 GN=Rabggta PE=1 SV=1	Rabggta	64.535	1.2147	1.0331	1.15573	0.840374	0.837107	0.918987	0.762875	0.00900596	0.0166451
A0A8I5ZM93	Serine/threonine-protein phosphatase OS=Rattus norvegicus OX=10116 GN=Ppp5c PE=1 SV=1	Ppp5c	56.378	1.16337	1.06955	1.17243	0.843058	0.844711	0.906883	0.761934	0.00201875	0.00562206
A0A8I6AQ53	Myosin light chain kinase, smooth muscle OS=Rattus norvegicus OX=10116 GN=Mylk PE=1 SV=1	Mylk	211.56	0.880118	1.40656	1.11996	0.95737	0.9168	0.719189	0.761266	0.180795	0.216206
A0A8I6ACG3	Target of myb1 membrane-trafficking protein OS=Rattus norvegicus OX=10116 GN=Tom1 PE=1 SV=1	Tom1	50.482	1.11671	1.13854	1.15154	1.01086	0.92361	0.658734	0.761187	0.0913197	0.11804
G3V7K6	Single-stranded DNA-binding protein OS=Rattus norvegicus OX=10116 GN=Ssbp1 PE=1 SV=3	Ssbp1	15.932	1.14842	1.25676	1.00166	0.783314	0.886674	0.923172	0.761163	0.0302668	0.0455518
P09456	cAMP-dependent protein kinase type I-alpha regulatory subunit OS=Rattus norvegicus OX=10116 GN=Prkar1a PE=1 SV=2	Prkar1a	43.094	1.13607	1.07174	1.19977	0.846975	0.864107	0.881336	0.760779	0.00139697	0.00446435
A0A8I6G5F9	RAS-related 2 OS=Rattus norvegicus OX=10116 GN=Rras2 PE=1 SV=1	Rras2	21.059	1.28608	1.02281	1.09888	0.750355	0.869997	0.971889	0.760688	0.0530439	0.0741365
Q68FW7	Threonine--tRNA ligase, mitochondrial OS=Rattus norvegicus OX=10116 GN=Tars2 PE=2 SV=1	Tars2	81.671	1.08065	1.26679	1.06231	0.80904	0.869475	0.911732	0.759658	0.0143922	0.0244538
P81155	Voltage-dependent anion-selective channel protein 2 OS=Rattus norvegicus OX=10116 GN=Vdac2 PE=1 SV=2	Vdac2	31.745	1.13278	1.19312	1.08397	0.818813	0.904107	0.867201	0.759594	0.00232756	0.00606958
A0A0G2JUJ5	Ankyrin 3, epithelial, isoform CRA_e OS=Rattus norvegicus OX=10116 GN=Ank3 PE=1 SV=2	Ank3	211.42	1.04936	1.01319	1.34785	0.755385	0.879155	0.955056	0.759323	0.0741688	0.0986436
D4A1G1	Acylphosphatase OS=Rattus norvegicus OX=10116 GN=Acyp2 PE=1 SV=2	Acyp2	13.645	1.22434	0.726653	1.461	0.75497	0.955722	0.877309	0.7585	0.338272	0.382593
A0A8I5ZSH7	Long-chain-fatty-acid--CoA ligase OS=Rattus norvegicus OX=10116 GN=Acsl6 PE=1 SV=1	Acsl6	80.354	1.12265	1.58545	0.70412	0.892523	0.84484	0.850424	0.75839	0.397184	0.442778
Q9Z214	Homer protein homolog 1 OS=Rattus norvegicus OX=10116 GN=Homer1 PE=1 SV=2	Homer1	41.304	1.11462	1.14779	1.15317	0.841934	0.788991	0.953501	0.75666	0.00758677	0.0145225
R9PXU6	Vinculin OS=Rattus norvegicus OX=10116 GN=Vcl PE=1 SV=1	Vcl	116.57	1.13741	1.09855	1.18071	0.812009	0.853428	0.917882	0.75609	0.00244164	0.00625826
A0A0G2JVK3	5'-AMP-activated protein kinase subunit beta-2 OS=Rattus norvegicus OX=10116 GN=Prkab2 PE=3 SV=1	Prkab2	30.239	1.08749	0.980649	1.35127	0.874204	1.0786	0.627783	0.754686	0.181707	0.217181
A0A0G2KAQ5	Myozenin 2 OS=Rattus norvegicus OX=10116 GN=Myoz2 PE=1 SV=1	Myoz2	29.789	1.27439	1.12977	1.01672	0.860964	0.632085	1.08607	0.753935	0.149654	0.182847
A0A8L2R2B3	5'-AMP-activated protein kinase subunit gamma-1 OS=Rattus norvegicus OX=10116 GN=Prkag1 PE=1 SV=1	Prkag1	36.045	1.18185	1.16709	1.07199	0.844705	0.809672	0.924686	0.753906	0.00470459	0.0100755
A0A8I6GEC9	Elongation factor Ts, mitochondrial OS=Rattus norvegicus OX=10116 GN=Tsfm PE=1 SV=1	Tsfm	33.895	1.17395	1.13458	1.11365	0.858736	0.805237	0.913846	0.753268	0.00200072	0.00558566
A0A8L2QVC7	Dihydroorotate dehydrogenase (quinone), mitochondrial OS=Rattus norvegicus OX=10116 GN=Dhodh PE=1 SV=1	Dhodh	41.851	0.979538	1.30319	1.14007	0.909125	0.774399	0.893682	0.752954	0.0447826	0.0642235
Q68FS8	RNA 3'-terminal-phosphate cyclase (ATP) OS=Rattus norvegicus OX=10116 GN=Rtca PE=1 SV=1	Rtca	39.313	1.00481	1.36319	1.05533	0.889477	0.986852	0.700345	0.752681	0.109182	0.138741
Q5BJB3	Coiled-coil-helix-coiled-coil-helix domain containing 2 OS=Rattus norvegicus OX=10116 GN=Chchd2l3 PE=2 SV=1	Chchd2l3	15.782	0.844836	1.04498	1.53608	0.780935	0.866707	0.926454	0.751363	0.230388	0.269503
B2GV54	Neutral cholesterol ester hydrolase 1 OS=Rattus norvegicus OX=10116 GN=Nceh1 PE=1 SV=1	Nceh1	45.821	1.23345	1.05026	1.14326	0.918436	0.796293	0.858297	0.750816	0.00996622	0.018108
F1M7E5	Cadherin-5 OS=Rattus norvegicus OX=10116 GN=Cdh5 PE=1 SV=3	Cdh5	81.585	1.01116	1.0204	1.39541	0.770483	0.886571	0.91597	0.750814	0.0788876	0.104182
A0A0H2UHI7	Outer mitochondrial transmembrane helix translocase OS=Rattus norvegicus OX=10116 GN=Atad1 PE=1 SV=1	Atad1	45.091	1.20649	1.1313	1.09068	0.832968	0.817929	0.920639	0.750055	0.0036289	0.00830331
A0A8I6GE99	Ragulator complex protein LAMTOR5 OS=Rattus norvegicus OX=10116 GN=Lamtor5 PE=1 SV=1	Lamtor5	10.24	1.13918	1.12749	1.16323	0.757859	0.78501	1.02723	0.749324	0.036633	0.0538383
Q6AXW1	Glutaredoxin-2, mitochondrial OS=Rattus norvegicus OX=10116 GN=Glrx2 PE=2 SV=2	Glrx2	17.275	1.06363	0.987224	1.37974	0.812397	0.96876	0.788246	0.748967	0.0782082	0.103466
A0A8I6AHF8	Phosphoglucomutase-like protein 5 OS=Rattus norvegicus OX=10116 GN=Pgm5 PE=1 SV=1	Pgm5	62.266	1.16476	1.2335	1.03342	0.818208	0.811831	0.938279	0.748414	0.0145862	0.0246903
A0A8L2Q4B4	Isocitrate dehydrogenase [NAD] subunit, mitochondrial OS=Rattus norvegicus OX=10116 GN=Idh3b PE=1 SV=1	Idh3b	51.049	1.1367	1.19982	1.09601	0.807253	0.803408	0.95681	0.747983	0.00975536	0.0178255
A0A8I6ALI7	NFU1 iron-sulfur cluster scaffold homolog, mitochondrial OS=Rattus norvegicus OX=10116 GN=Nfu1 PE=1 SV=1	Nfu1	27.962	1.11149	1.16446	1.15873	0.781409	0.934157	0.849747	0.746885	0.00537798	0.011188
Q6AY30	Saccharopine dehydrogenase-like oxidoreductase OS=Rattus norvegicus OX=10116 GN=Sccpdh PE=1 SV=1	Sccpdh	47.088	1.11332	1.19707	1.1264	0.856	0.827135	0.880079	0.745817	0.000522808	0.00244974
D3ZYM7	LYR motif-containing 4 OS=Rattus norvegicus OX=10116 GN=Lyrm4 PE=3 SV=2	Lyrm4	13.015	1.00842	1.0711	1.35737	0.779888	0.921194	0.86203	0.745766	0.0490897	0.0694717
A0A8I6AIT7	Succinate dehydrogenase assembly factor 2, mitochondrial OS=Rattus norvegicus OX=10116 GN=Sdhaf2 PE=1 SV=1	Sdhaf2	19.914	1.09105	0.900579	1.44599	0.850318	0.593994	1.11807	0.745395	0.250432	0.290836
A0A8I6GKJ7	Membrane protein insertase YidC OS=Rattus norvegicus OX=10116 GN=ENSRNOG00000067094 PE=4 SV=1	ENSRNOG00000067094	6.7589	1.0186	1.37428	1.04526	0.822211	0.877754	0.861899	0.745132	0.0434117	0.0624961
D3ZU87	HIG1 hypoxia-inducible domain family, member 2A-like 1 OS=Rattus norvegicus OX=10116 GN=Higd2al1 PE=4 SV=1	Higd2al1	11.458	1.08284	1.10109	1.25481	1.15123	1.05846	0.351578	0.74483	0.339821	0.38396
P61972	Nuclear transport factor 2 OS=Rattus norvegicus OX=10116 GN=Nutf2 PE=1 SV=1	Nutf2	14.478	1.06251	1.18427	1.19472	0.876965	0.805296	0.876238	0.743425	0.00328964	0.00780164
Q9Z327	Synaptopodin OS=Rattus norvegicus OX=10116 GN=Synpo PE=1 SV=2	Synpo	99.985	1.23871	1.03343	1.17005	0.874166	0.662334	1.02131	0.743076	0.0873303	0.113929
O08776	NADH dehydrogenase [ubiquinone] 1 alpha subcomplex assembly factor 3 OS=Rattus norvegicus OX=10116 GN=Ndufaf3 PE=2 SV=1	Ndufaf3	20.696	1.21906	1.22314	1.00115	0.862179	0.764038	0.930427	0.742486	0.0275981	0.0420978
A0A8I5ZTQ3	hydroxymethylbilane synthase OS=Rattus norvegicus OX=10116 GN=Hmbs PE=1 SV=1	Hmbs	37.27	1.04295	1.13097	1.27254	0.742857	0.916432	0.894259	0.740921	0.0267535	0.0410318
A0A0G2K5E4	DnaJ heat shock protein family (Hsp40) member A3 OS=Rattus norvegicus OX=10116 GN=Dnaja3 PE=1 SV=1	Dnaja3	52.403	1.19778	1.17795	1.0708	0.85419	0.814289	0.884994	0.740883	0.00213032	0.00581771
D4A471	COX assembly mitochondrial protein OS=Rattus norvegicus OX=10116 GN=Cmc2 PE=1 SV=1	Cmc2	9.4086	1.0294	1.0516	1.36621	0.62091	0.912093	1.01978	0.740536	0.148972	0.182311
A0A8L2UIQ9	S-formylglutathione hydrolase OS=Rattus norvegicus OX=10116 GN=Esd PE=1 SV=1	Esd	32.847	1.23041	1.11825	1.09888	0.900958	0.819406	0.8321	0.740373	0.00280443	0.00697393
M0R660	Glyceraldehyde-3-phosphate dehydrogenase OS=Rattus norvegicus OX=10116 GN=AABR07070043.1 PE=1 SV=1	AABR07070043.1	35.783	1.16499	1.15949	1.12495	0.905119	0.806032	0.839422	0.73942	0.00105636	0.00372191
F1LP57	Mitogen-activated protein kinase kinase 4 OS=Rattus norvegicus OX=10116 GN=Map2k4 PE=1 SV=4	Map2k4	42.392	1.14623	1.10498	1.19896	1.01016	0.877866	0.661807	0.739046	0.0665099	0.0895678
A0A8L2QAQ2	Triosephosphate isomerase OS=Rattus norvegicus OX=10116 GN=Tpi1 PE=1 SV=1	Tpi1	32.283	1.17035	1.20609	1.0751	0.784043	0.806518	0.957896	0.738353	0.0127834	0.0220867
Q642A4	UPF0598 protein C8orf82 homolog OS=Rattus norvegicus OX=10116 PE=2 SV=1	--	24.397	1.08296	1.20544	1.16451	0.841019	0.778434	0.927641	0.737667	0.0068965	0.0135363
Q6AYD9	Acyl-coenzyme A diphosphatase NUDT19 OS=Rattus norvegicus OX=10116 GN=Nudt19 PE=2 SV=1	Nudt19	39.938	1.11197	1.16418	1.17945	0.857148	0.953575	0.73367	0.736309	0.0163406	0.02717
D3Z946	Similar to RIKEN cDNA 2210416J16 (Predicted), isoform CRA_b OS=Rattus norvegicus OX=10116 GN=Tmem70 PE=1 SV=1	Tmem70	28.399	0.795427	1.39715	1.26357	1.1432	0.0993352	1.30131	0.736035	0.429407	0.474786
A0A8I6AD59	SPRY domain-containing protein 4 OS=Rattus norvegicus OX=10116 GN=Spryd4 PE=1 SV=1	Spryd4	24.774	1.07623	1.20707	1.17365	0.835723	0.885479	0.821847	0.735634	0.00175692	0.00510095
A0A8I6AWN0	DCN1-like protein OS=Rattus norvegicus OX=10116 GN=Dcun1d2 PE=1 SV=1	Dcun1d2	22.801	1.10728	1.165	1.18535	0.68787	0.900172	0.954328	0.735293	0.0369079	0.054207
A0A8I6GIV1	Mitochondrial ribosomal protein S36 OS=Rattus norvegicus OX=10116 GN=Mrps36 PE=1 SV=1	Mrps36	12.894	1.03822	1.16586	1.2552	0.806323	0.760856	0.973538	0.734464	0.0283425	0.0430875
A0A8L2Q1U4	WD repeat domain, phosphoinositide-interacting 1 OS=Rattus norvegicus OX=10116 GN=Wipi1 PE=1 SV=1	Wipi1	49.865	1.03812	1.25408	1.16725	0.68091	0.872686	0.986955	0.73438	0.0603306	0.0825287
P63031	Mitochondrial pyruvate carrier 1 OS=Rattus norvegicus OX=10116 GN=Mpc1 PE=3 SV=1	Mpc1	12.454	1.26818	1.05139	1.14192	1.02278	0.784513	0.731216	0.733357	0.0514837	0.0722696
A0A8I5ZR39	Formin homology 2 domain-containing 3 OS=Rattus norvegicus OX=10116 GN=Fhod3 PE=4 SV=1	Fhod3	159.67	1.00445	1.12908	1.3286	0.773923	0.646119	1.11783	0.733039	0.141069	0.173677
A0A0G2JWS2	Nebulette OS=Rattus norvegicus OX=10116 GN=Nebl PE=1 SV=2	Nebl	110.54	1.23938	1.19007	1.03381	0.812332	0.773788	0.950615	0.73247	0.0196787	0.031714
A0A8I6ADH6	Troponin I, cardiac muscle OS=Rattus norvegicus OX=10116 GN=Tnni3 PE=3 SV=1	Tnni3	22.562	1.14577	1.29772	1.02363	0.813357	0.786185	0.933338	0.730543	0.0224306	0.035331
G3V8V3	Alpha-1,4 glucan phosphorylase OS=Rattus norvegicus OX=10116 GN=Pygm PE=1 SV=1	Pygm	97.287	1.21758	1.12194	1.12861	0.861628	0.783621	0.88663	0.730043	0.00230974	0.00606875
A0A8I6AHY5	Epiplakin 1 OS=Rattus norvegicus OX=10116 GN=Eppk1 PE=1 SV=1	Eppk1	472.65	1.69849	0.784073	0.987351	0.816886	0.671114	1.04209	0.72915	0.348835	0.393159
P62078	Mitochondrial import inner membrane translocase subunit Tim8 B OS=Rattus norvegicus OX=10116 GN=Timm8b PE=3 SV=1	Timm8b	9.2864	0.783191	1.19434	1.49273	0.452511	0.336562	1.74067	0.72898	0.362967	0.408066
B0K020	CDGSH iron-sulfur domain-containing protein 1 OS=Rattus norvegicus OX=10116 GN=Cisd1 PE=3 SV=1	Cisd1	12.097	1.12146	1.25497	1.10435	0.819167	0.778795	0.921256	0.723751	0.00716811	0.0139319
A0A1W2Q6G8	Mitochondrial carrier 1 OS=Rattus norvegicus OX=10116 GN=Mtch1 PE=1 SV=2	Mtch1	38.435	1.01195	1.16614	1.30326	1.05613	0.775524	0.686985	0.723465	0.0854761	0.111886
A0A0G2JU49	Metaxin 1 OS=Rattus norvegicus OX=10116 GN=Mtx1 PE=1 SV=1	Mtx1	51.925	1.22222	1.32392	0.935793	0.925977	0.76915	0.822947	0.723184	0.0552702	0.0763949
A0A8I6ADG2	Striated muscle-specific serine/threonine-protein kinase OS=Rattus norvegicus OX=10116 GN=Speg PE=3 SV=1	Speg	354.1	1.21982	1.08782	1.17582	0.821595	0.762589	0.932351	0.722423	0.0084102	0.0157508
A0A8I5Y097	CXXC motif containing zinc binding protein OS=Rattus norvegicus OX=10116 GN=Czib PE=1 SV=1	Czib	15.843	1.06632	1.2273	1.19015	0.780818	0.872497	0.862918	0.722274	0.00422396	0.00930067
F1LVY9	Peptide deformylase OS=Rattus norvegicus OX=10116 GN=Pdf PE=1 SV=2	Pdf	25.879	1.28169	1.05929	1.14347	0.836982	0.840865	0.83771	0.72194	0.00432229	0.00943796
Q9WVA1	Mitochondrial import inner membrane translocase subunit Tim8 A OS=Rattus norvegicus OX=10116 GN=Timm8a PE=1 SV=1	Timm8a	11.042	1.09292	1.25305	1.13923	0.71806	0.788052	1.00869	0.721566	0.0372964	0.0546707
F1LX28	Acyl-CoA thioesterase 11 OS=Rattus norvegicus OX=10116 GN=Acot11 PE=4 SV=3	Acot11	67.13	1.25222	1.13928	1.09418	0.897617	0.532584	1.08413	0.721331	0.164516	0.198743
D3ZQN7	Laminin subunit beta 1 OS=Rattus norvegicus OX=10116 GN=Lamb1 PE=1 SV=3	Lamb1	197.39	1.18167	1.11443	1.18977	0.836147	0.771942	0.906033	0.721231	0.00292068	0.00716028
A0A0G2K3B0	Growth factor receptor-bound protein 14 OS=Rattus norvegicus OX=10116 GN=Grb14 PE=1 SV=2	Grb14	60.61	1.42081	0.941373	1.12388	0.868709	0.788348	0.856881	0.72114	0.0633801	0.086177
P80299	Bifunctional epoxide hydrolase 2 OS=Rattus norvegicus OX=10116 GN=Ephx2 PE=1 SV=1	Ephx2	62.34	1.57295	1.24545	0.668247	1.03699	0.408925	1.06744	0.720848	0.432122	0.477241
A0A0G2K2B6	Thiopurine S-methyltransferase OS=Rattus norvegicus OX=10116 GN=Tpmt PE=1 SV=2	Tpmt	27.413	1.02891	1.2621	1.19585	0.830069	0.864564	0.818502	0.720743	0.00688328	0.0135323
P0C0A1	Vacuolar protein-sorting-associated protein 25 OS=Rattus norvegicus OX=10116 GN=Vps25 PE=1 SV=1	Vps25	20.762	1.12475	1.25705	1.10826	0.743603	0.899007	0.867332	0.71917	0.00930212	0.0171223
P23457	3-alpha-hydroxysteroid dehydrogenase OS=Rattus norvegicus OX=10116 GN=Akr1c9 PE=1 SV=1	Akr1c9	37.027	1.20842	1.09051	1.19225	0.883377	0.740021	0.885416	0.718614	0.0078998	0.0150196
F7F0L5	Myosin heavy chain 7B OS=Rattus norvegicus OX=10116 GN=Myh7b PE=3 SV=1	Myh7b	219.86	1.26573	1.07372	1.15204	0.860478	0.626742	1.02129	0.718464	0.0820401	0.107902
A0A0G2K5J3	Mitofusin 1, isoform CRA_a OS=Rattus norvegicus OX=10116 GN=Mfn1 PE=1 SV=2	Mfn1	83.949	0.789588	1.35244	1.3524	0.808849	0.789042	0.90768	0.717018	0.174204	0.209547
Q68FX9	NAD-dependent protein deacylase sirtuin-5, mitochondrial OS=Rattus norvegicus OX=10116 GN=Sirt5 PE=2 SV=1	Sirt5	34.098	1.04628	1.22246	1.22718	0.83482	0.820069	0.849191	0.716287	0.00346256	0.00807573
F1LYI7	Transmembrane protein 256 OS=Rattus norvegicus OX=10116 GN=Tmem256 PE=1 SV=2	Tmem256	11.776	1.04799	1.3246	1.1246	0.830723	0.684681	0.987402	0.715661	0.0544028	0.0756602
F7F3R8	Cathepsin D OS=Rattus norvegicus OX=10116 GN=Ctsd PE=1 SV=1	Ctsd	44.423	1.29599	0.994123	1.20936	1.03413	0.767436	0.698967	0.714547	0.0728653	0.0971394
A0A8L2QEI7	Dual-specificity mitogen-activated protein kinase kinase 2 OS=Rattus norvegicus OX=10116 GN=Map2k2 PE=1 SV=1	Map2k2	44.38	1.09967	1.12076	1.28052	0.863519	0.818249	0.817279	0.713819	0.00282075	0.00700632
A0A8L2QV13	Up-regulated during skeletal muscle growth protein 5 pseudogene OS=Rattus norvegicus OX=10116 GN=LOC103693330 PE=4 SV=1	LOC103693330	6.3814	1.21157	1.22832	1.06133	0.756822	0.828006	0.913953	0.713689	0.00919071	0.0169588
A0A8I6AG01	NEDD8 OS=Rattus norvegicus OX=10116 GN=Nedd8 PE=1 SV=1	Nedd8	8.9882	0.963374	1.15614	1.38386	1.13718	0.645456	0.713993	0.712636	0.151737	0.185291
A0A8L2Q868	Myosin-binding protein C, cardiac-type OS=Rattus norvegicus OX=10116 GN=Mybpc3 PE=4 SV=1	Mybpc3	140.91	1.24832	1.15194	1.10382	0.774195	0.793319	0.928408	0.712291	0.00715829	0.0139271
D3ZUL3	Collagen type VI alpha 1 chain OS=Rattus norvegicus OX=10116 GN=Col6a1 PE=1 SV=2	Col6a1	109.79	1.08198	1.19198	1.23147	0.867016	0.875317	0.75224	0.711632	0.00549381	0.0113764
A0A0G2JV12	Collagen type XV alpha 1 chain OS=Rattus norvegicus OX=10116 GN=Col15a1 PE=1 SV=1	Col15a1	138.27	1.10314	1.10814	1.30074	0.893149	0.784111	0.810724	0.708421	0.00679274	0.0133894
A0A8L2R0X2	Fibulin-5 OS=Rattus norvegicus OX=10116 GN=Fbln5 PE=1 SV=1	Fbln5	52.789	1.09813	1.18745	1.22649	0.858861	0.823537	0.805527	0.708392	0.000809817	0.00313492
A0A8I6AV15	5'-nucleotidase OS=Rattus norvegicus OX=10116 GN=Nt5e PE=1 SV=1	Nt5e	61.738	1.27242	1.04417	1.19559	0.810198	0.791651	0.885967	0.708339	0.00717311	0.0139319
D3ZRN3	Actin, beta-like 2 OS=Rattus norvegicus OX=10116 GN=Actbl2 PE=1 SV=1	Actbl2	41.963	1.25444	1.17448	1.0847	1.05277	0.748848	0.684768	0.707642	0.0582454	0.0800652
D4ABK7	Heterogeneous nuclear ribonucleoprotein H3 OS=Rattus norvegicus OX=10116 GN=Hnrnph3 PE=4 SV=2	Hnrnph3	38.557	1.17782	1.08845	1.24751	0.891348	0.839763	0.755116	0.707566	0.00518962	0.0108765
A0A8I6ALT7	Collagen type VI alpha 2 chain OS=Rattus norvegicus OX=10116 GN=Col6a2 PE=1 SV=1	Col6a2	106.81	1.12246	1.21231	1.18122	0.839867	0.838031	0.806116	0.706492	0.000188933	0.00140022
D3ZT98	BolA family member 3 OS=Rattus norvegicus OX=10116 GN=Bola3 PE=1 SV=1	Bola3	12.297	0.986929	1.225	1.30675	1.03231	0.698116	0.750892	0.705183	0.0721043	0.0962387
A0A8J8XTR6	Voltage-dependent calcium channel subunit alpha-2/delta-1 OS=Rattus norvegicus OX=10116 GN=Cacna2d1 PE=1 SV=1	Cacna2d1	121.78	1.12792	1.111	1.28035	0.824317	0.818997	0.837412	0.704898	0.00157113	0.00483257
A0A8I6GKG4	TIP41-like protein OS=Rattus norvegicus OX=10116 GN=Tiprl PE=1 SV=1	Tiprl	28.492	1.3656	1.01189	1.1454	0.665488	0.918677	0.89295	0.70315	0.0581196	0.0799411
A0A8I6GGP1	Voltage-dependent anion-selective channel protein 1 OS=Rattus norvegicus OX=10116 GN=Vdac1 PE=1 SV=1	Vdac1	32.419	1.13524	1.24747	1.14123	0.752702	0.843376	0.879978	0.702637	0.00315196	0.00757075
P62959	Adenosine 5'-monophosphoramidase HINT1 OS=Rattus norvegicus OX=10116 GN=Hint1 PE=1 SV=5	Hint1	13.777	1.09605	1.16911	1.2588	0.760446	0.715851	0.999735	0.702626	0.0303729	0.045681
P16617	Phosphoglycerate kinase 1 OS=Rattus norvegicus OX=10116 GN=Pgk1 PE=1 SV=2	Pgk1	44.538	1.19558	1.16886	1.16073	0.801122	0.802279	0.871431	0.702046	0.000264339	0.00165356
A0A8I5Y0S1	Myosin regulatory light chain 2, ventricular/cardiac muscle isoform OS=Rattus norvegicus OX=10116 GN=Myl2 PE=1 SV=1	Myl2	18.354	1.21617	1.22908	1.08033	0.738109	0.839666	0.896641	0.701846	0.0072773	0.0140857
A0A8I6GKV1	Heat shock protein 75 kDa, mitochondrial OS=Rattus norvegicus OX=10116 GN=Trap1 PE=1 SV=1	Trap1	77.853	1.16494	1.20225	1.16096	0.782899	0.922552	0.766393	0.700605	0.0038284	0.00866002
A0A8I5ZMY9	10 kDa heat shock protein, mitochondrial OS=Rattus norvegicus OX=10116 GN=Hspe1 PE=1 SV=1	Hspe1	21.185	1.09778	1.38526	1.0477	0.73914	0.841975	0.888148	0.699362	0.0259473	0.0398767
A0A0G2JZF6	NADH:ubiquinone oxidoreductase complex assembly factor 2 OS=Rattus norvegicus OX=10116 GN=Ndufaf2 PE=1 SV=1	Ndufaf2	19.554	1.02387	1.23222	1.278	0.720898	0.864769	0.880235	0.697746	0.0185617	0.0302163
A0A8I5ZTR6	Collagen type VI alpha 3 chain OS=Rattus norvegicus OX=10116 GN=Col6a3 PE=1 SV=1	Col6a3	335.91	1.11052	1.21344	1.21242	0.863361	0.863465	0.73679	0.696648	0.00386615	0.00870391
A0A8L2UHE4	Gap junction protein OS=Rattus norvegicus OX=10116 GN=Gja1 PE=1 SV=1	Gja1	40.514	1.35039	0.95482	1.23135	0.744909	0.723749	0.994783	0.696565	0.0672658	0.0904235
P62074	Mitochondrial import inner membrane translocase subunit Tim10 OS=Rattus norvegicus OX=10116 GN=Timm10 PE=3 SV=1	Timm10	10.333	1.10764	1.29987	1.13048	0.790334	0.767252	0.904431	0.695882	0.00707138	0.0137699
Q5RJK6	Inositol polyphosphate-1-phosphatase OS=Rattus norvegicus OX=10116 GN=Inpp1 PE=1 SV=1	Inpp1	43.359	1.33264	0.927933	1.2796	0.970236	0.896625	0.592965	0.694832	0.121873	0.152375
F1LNF7	Isocitrate dehydrogenase [NAD] subunit, mitochondrial OS=Rattus norvegicus OX=10116 GN=Idh3a PE=3 SV=3	Idh3a	41.433	1.17235	1.27823	1.091	0.75408	0.78646	0.917874	0.694157	0.00822291	0.0154902
Q566R0	Acyl-coenzyme A thioesterase THEM4 OS=Rattus norvegicus OX=10116 GN=Them4 PE=2 SV=1	Them4	26.089	1.12198	1.2329	1.18677	0.763688	0.787502	0.90716	0.694126	0.00353724	0.00820741
D3ZPF2	Malonyl-CoA-acyl carrier protein transacylase OS=Rattus norvegicus OX=10116 GN=Mcat PE=1 SV=1	Mcat	41.832	1.12014	1.08939	1.33342	0.884934	0.835873	0.736245	0.693505	0.0119253	0.0208116
D3ZAP9	Glycerol-3-phosphate dehydrogenase [NAD(+)] OS=Rattus norvegicus OX=10116 GN=Gpd1l PE=1 SV=1	Gpd1l	38.066	1.22128	1.14767	1.17531	0.791832	0.798029	0.865888	0.692882	0.000408679	0.00210699
Q62847	Gamma-adducin OS=Rattus norvegicus OX=10116 GN=Add3 PE=1 SV=3	Add3	78.817	1.11986	1.24346	1.18335	0.923841	0.893244	0.636237	0.691724	0.0361336	0.0532086
D3ZU20	SH3 domain-binding glutamate-rich protein OS=Rattus norvegicus OX=10116 GN=Sh3bgr PE=1 SV=1	Sh3bgr	20.155	1.20818	1.13668	1.2021	0.848207	0.745822	0.859014	0.691591	0.00166557	0.00499672
A0A8I5ZQB2	Very-long-chain (3R)-3-hydroxyacyl-CoA dehydratase OS=Rattus norvegicus OX=10116 GN=Hacd1 PE=3 SV=1	Hacd1	29.074	1.15736	0.956913	1.4335	0.766371	0.717355	0.96851	0.691206	0.0697226	0.0933363
D3ZUI1	Methylthioribulose-1-phosphate dehydratase OS=Rattus norvegicus OX=10116 GN=Apip PE=1 SV=3	Apip	27.053	1.0482	1.3021	1.19747	0.879959	0.851749	0.720518	0.691201	0.0139908	0.0238437
A0A8I6ABF1	TBC1 domain family, member 4 OS=Rattus norvegicus OX=10116 GN=Tbc1d4 PE=1 SV=1	Tbc1d4	144.88	1.14157	1.35389	1.0535	0.694833	0.717977	1.03823	0.690638	0.0618993	0.0845207
D4A1Q9	Tubulin tyrosine ligase-like 12 OS=Rattus norvegicus OX=10116 GN=Ttll12 PE=1 SV=2	Ttll12	78.665	0.947597	1.12262	1.48051	1.16861	0.865258	0.415402	0.689792	0.257104	0.297971
A0A8L2Q6S2	Peptidyl-prolyl cis-trans isomerase OS=Rattus norvegicus OX=10116 GN=Ppif PE=1 SV=1	Ppif	21.211	1.11474	1.10023	1.33684	0.558504	1.14559	0.74411	0.689285	0.131683	0.163551
A0A0G2K1S6	Malic enzyme OS=Rattus norvegicus OX=10116 GN=Me1 PE=1 SV=2	Me1	60.914	1.12003	1.0092	1.42322	0.742464	0.850092	0.85499	0.688973	0.031116	0.0467051
Q6P2A5	GTP:AMP phosphotransferase AK3, mitochondrial OS=Rattus norvegicus OX=10116 GN=Ak3 PE=1 SV=1	Ak3	25.494	1.12133	1.27965	1.15187	0.828582	0.780615	0.837946	0.688781	0.00126524	0.00417362
B2RZD6	Ndufa4 protein OS=Rattus norvegicus OX=10116 GN=Ndufa4 PE=1 SV=1	Ndufa4	9.3267	1.27532	1.20011	1.078	0.72315	0.798624	0.924791	0.688507	0.0122906	0.0213498
B5DEH4	UDP-N-acetylglucosamine pyrophosphorylase 1-like 1 OS=Rattus norvegicus OX=10116 GN=Uap1l1 PE=1 SV=1	Uap1l1	56.435	1.22562	1.33049	0.99733	0.841013	0.851918	0.753629	0.688504	0.0174818	0.0286865
Q09137	5'-AMP-activated protein kinase catalytic subunit alpha-2 OS=Rattus norvegicus OX=10116 GN=Prkaa2 PE=1 SV=1	Prkaa2	62.257	1.17676	1.18549	1.19158	0.812786	0.722957	0.910431	0.688321	0.00477501	0.0101587
D3ZFR9	Retinol dehydrogenase 13 OS=Rattus norvegicus OX=10116 GN=Rdh13 PE=1 SV=1	Rdh13	36.407	1.28578	1.40846	0.861854	0.699414	0.639689	1.1048	0.687245	0.166182	0.200432
Q920J3	Coronin-6 OS=Rattus norvegicus OX=10116 GN=Coro6 PE=2 SV=2	Coro6	52.948	1.30118	1.09797	1.1585	0.778886	0.701929	0.961532	0.686505	0.0221226	0.0349525
Q68FQ5	Mitochondrial translational initiation factor 2 OS=Rattus norvegicus OX=10116 GN=Mtif2 PE=1 SV=1	Mtif2	81.254	1.13097	1.19432	1.23273	0.816838	0.698117	0.927029	0.686333	0.0111819	0.0198209
A0A8I5XY59	Syntaxin-4 OS=Rattus norvegicus OX=10116 GN=Stx4 PE=1 SV=1	Stx4	40.062	1.07819	1.15971	1.32073	0.883531	0.747195	0.810642	0.686041	0.00801263	0.0151574
Q6MG55	Phosphatidylserine lipase ABHD16A OS=Rattus norvegicus OX=10116 GN=Abhd16a PE=2 SV=1	Abhd16a	63.037	1.21834	1.08066	1.26205	0.758663	0.902647	0.777645	0.684899	0.00615045	0.0123173
A0A8I5ZTK0	ATP-dependent Clp protease ATP-binding subunit clpX-like, mitochondrial OS=Rattus norvegicus OX=10116 GN=Clpx PE=1 SV=1	Clpx	68.621	1.12472	1.14354	1.29301	0.724341	0.846791	0.867598	0.684792	0.00607745	0.0122364
A0A8L2QIZ5	Complement component 1 Q subcomponent-binding protein, mitochondrial OS=Rattus norvegicus OX=10116 GN=C1qbp PE=1 SV=1	C1qbp	30.939	1.10743	1.30227	1.15174	0.818871	0.719847	0.899844	0.684713	0.00934054	0.0171649
B0BMY7	Protein tyrosine kinase 9-like (A6-related protein) (Predicted), isoform CRA_b OS=Rattus norvegicus OX=10116 GN=Twf2 PE=1 SV=1	Twf2	39.472	1.33554	1.12357	1.10544	0.913226	0.707317	0.814901	0.683239	0.0160498	0.0267457
Q924S5	Lon protease homolog, mitochondrial OS=Rattus norvegicus OX=10116 GN=Lonp1 PE=2 SV=1	Lonp1	105.79	1.11743	1.2351	1.21407	0.823162	0.746136	0.864107	0.682277	0.00195479	0.00547779
A0A8I6AE92	4a-hydroxytetrahydrobiopterin dehydratase OS=Rattus norvegicus OX=10116 GN=Pcbd2 PE=1 SV=1	Pcbd2	18.415	1.11054	1.25223	1.20395	0.927656	0.851892	0.653726	0.682215	0.0243036	0.0377888
A0A8L2Q6U4	Ragulator complex protein LAMTOR3 OS=Rattus norvegicus OX=10116 GN=Lamtor3 PE=1 SV=1	Lamtor3	14.005	1.26363	1.142	1.16197	0.937668	0.929749	0.564986	0.681804	0.0746015	0.0991606
Q6P9Y4	ADP/ATP translocase OS=Rattus norvegicus OX=10116 GN=Slc25a4 PE=1 SV=1	Slc25a4	32.904	1.25712	1.2354	1.07552	0.766833	0.785547	0.879577	0.681594	0.00415766	0.00921062
D3ZNY3	Metabolism of cobalamin-associated A OS=Rattus norvegicus OX=10116 GN=Mmaa PE=1 SV=1	Mmaa	46.329	1.18305	1.17688	1.20834	0.693558	0.966315	0.771864	0.68149	0.0160124	0.0267261
D4A3D2	RCG56113, isoform CRA_a OS=Rattus norvegicus OX=10116 GN=Smyd1 PE=4 SV=1	Smyd1	56.553	1.29736	1.11819	1.15356	0.816743	0.727659	0.88649	0.681092	0.00617853	0.0123625
F1LXA0	NADH dehydrogenase [ubiquinone] 1 alpha subcomplex subunit 12 OS=Rattus norvegicus OX=10116 GN=Ndufa12 PE=3 SV=3	Ndufa12	17.71	1.21162	1.23709	1.12043	0.815845	0.724416	0.890592	0.681074	0.00447469	0.00972178
P16409	Myosin light chain 3 OS=Rattus norvegicus OX=10116 GN=Myl3 PE=1 SV=2	Myl3	22.156	1.22461	1.30233	1.04296	0.745761	0.813106	0.87124	0.680723	0.00879902	0.0164107
F1M471	EPM2A-interacting protein 1 OS=Rattus norvegicus OX=10116 GN=Epm2aip1 PE=1 SV=3	Epm2aip1	70.129	1.22706	1.21013	1.13278	0.74558	0.863335	0.821116	0.680687	0.00147147	0.00462374
Q9QVC8	Peptidyl-prolyl cis-trans isomerase FKBP4 OS=Rattus norvegicus OX=10116 GN=Fkbp4 PE=1 SV=3	Fkbp4	51.45	1.03194	1.2624	1.27687	0.793371	0.785807	0.849601	0.680098	0.00653138	0.0129421
G3V885	Myosin-6 OS=Rattus norvegicus OX=10116 GN=Myh6 PE=1 SV=2	Myh6	223.38	1.2556	1.25866	1.05764	0.754315	0.758043	0.915744	0.67978	0.0108256	0.0192806
Q6AY04	m-AAA protease-interacting protein 1, mitochondrial OS=Rattus norvegicus OX=10116 GN=Maip1 PE=2 SV=1	Maip1	33.09	1.17626	1.24424	1.15205	0.808656	0.834984	0.783813	0.679474	0.000192812	0.00141588
A0A8I6GFM8	Myomesin 1 OS=Rattus norvegicus OX=10116 GN=Myom1 PE=1 SV=1	Myom1	177.92	1.27511	1.18983	1.10819	0.786933	0.729545	0.91039	0.6792	0.00705031	0.0137408
D4A601	Translational activator of cytochrome c oxidase 1 OS=Rattus norvegicus OX=10116 GN=Taco1 PE=1 SV=3	Taco1	32.812	1.0533	1.35103	1.16941	0.863105	0.708668	0.854486	0.678913	0.0161404	0.0268768
Q75Q41	Mitochondrial import receptor subunit TOM22 homolog OS=Rattus norvegicus OX=10116 GN=Tomm22 PE=1 SV=1	Tomm22	15.49	1.13299	1.17212	1.26905	0.788556	0.959627	0.677663	0.678719	0.0201957	0.0324543
Q7TQ16	Cytochrome b-c1 complex subunit 8 OS=Rattus norvegicus OX=10116 GN=Uqcrq PE=3 SV=1	Uqcrq	9.8492	1.13807	1.31268	1.12366	0.789268	0.778096	0.858224	0.678598	0.00272432	0.00681232
Q8R490	Cadherin-13 OS=Rattus norvegicus OX=10116 GN=Cdh13 PE=1 SV=1	Cdh13	78.085	1.23378	1.14515	1.19599	0.822563	0.806176	0.796344	0.67836	8.0229e-05	0.000977059
F1M5N3	Ankyrin 2 OS=Rattus norvegicus OX=10116 GN=Ank2 PE=1 SV=4	Ank2	434.43	1.08089	1.30705	1.18702	0.825822	0.802066	0.797163	0.678345	0.00232761	0.00606958
A0A8I5ZLC3	Isoaspartyl peptidase/L-asparaginase OS=Rattus norvegicus OX=10116 GN=Asrgl1 PE=1 SV=1	Asrgl1	33.461	1.23224	1.02436	1.31885	0.92544	0.688348	0.810767	0.678113	0.0268302	0.0410934
A0A8L2Q8H9	Prohibitin OS=Rattus norvegicus OX=10116 GN=Phb2 PE=1 SV=1	Phb2	32.511	1.21754	1.18739	1.17222	0.787268	0.808564	0.827014	0.677311	2.73726e-05	0.000738653
Q5XII0	Mammalian ependymin-related protein 1 OS=Rattus norvegicus OX=10116 GN=Epdr1 PE=1 SV=1	Epdr1	25.639	1.04812	1.43652	1.09321	0.774898	0.874696	0.772558	0.676986	0.0233752	0.0365724
A0A8I5ZMM6	ATP synthase subunit O, mitochondrial OS=Rattus norvegicus OX=10116 GN=Atp5po PE=1 SV=1	Atp5po	23.783	1.21753	1.27087	1.0899	0.864021	0.788608	0.769076	0.676777	0.00253099	0.00643978
A0A8I5ZR23	Parvin, beta OS=Rattus norvegicus OX=10116 GN=Parvb PE=1 SV=1	Parvb	38.706	1.28962	1.07114	1.21847	0.785144	0.834953	0.80068	0.676342	0.00255962	0.00648687
Q4FZU0	Acid phosphatase 6, lysophosphatidic OS=Rattus norvegicus OX=10116 GN=Acp6 PE=1 SV=1	Acp6	47.28	1.23205	1.1652	1.1823	0.94963	0.756209	0.714615	0.67619	0.010773	0.019248
F1M8K0	Dystroglycan 1 OS=Rattus norvegicus OX=10116 GN=Dag1 PE=1 SV=1	Dag1	96.705	1.19448	1.05694	1.32837	0.790034	0.681222	0.948947	0.676073	0.0271607	0.0415713
Q923M1	Mitochondrial peptide methionine sulfoxide reductase OS=Rattus norvegicus OX=10116 GN=Msra PE=1 SV=1	Msra	25.851	1.44765	1.44672	0.686059	0.943231	0.738136	0.738201	0.675776	0.260802	0.301636
B5DEL8	NADH dehydrogenase [ubiquinone] iron-sulfur protein 5 OS=Rattus norvegicus OX=10116 GN=Ndufs5 PE=1 SV=1	Ndufs5	12.7	1.23743	1.31114	1.0324	0.813646	0.793362	0.812023	0.675524	0.00590393	0.0119834
Q06C60	BolA family member 1 OS=Rattus norvegicus OX=10116 GN=Bola1 PE=1 SV=1	Bola1	14.403	1.27427	1.08166	1.22567	0.636004	0.81192	0.970468	0.675225	0.0374036	0.0547648
D3ZEY0	Coiled-coil domain-containing 141 OS=Rattus norvegicus OX=10116 GN=Ccdc141 PE=1 SV=2	Ccdc141	173.5	1.2749	1.07441	1.23365	0.747584	0.774502	0.894967	0.674599	0.00658893	0.0130218
A0A8I5ZNB5	ATP-dependent (S)-NAD(P)H-hydrate dehydratase OS=Rattus norvegicus OX=10116 GN=Naxd PE=1 SV=1	Naxd	37.913	1.16282	1.20926	1.21138	0.85318	0.831083	0.732286	0.674364	0.00127623	0.00419758
A0A8I6A1Q0	Basal cell adhesion molecule OS=Rattus norvegicus OX=10116 GN=Bcam PE=1 SV=1	Bcam	66.502	1.12254	1.23316	1.23077	0.728955	0.742234	0.942353	0.67296	0.0104107	0.0187193
P62076	Mitochondrial import inner membrane translocase subunit Tim13 OS=Rattus norvegicus OX=10116 GN=Timm13 PE=3 SV=1	Timm13	10.458	1.17027	1.21828	1.19931	0.761126	0.722491	0.928519	0.672304	0.0064732	0.0128611
D4AE56	Prostaglandin E synthase 2 OS=Rattus norvegicus OX=10116 GN=Ptges2 PE=1 SV=1	Ptges2	43.451	1.26546	1.16927	1.15366	0.827003	0.713142	0.871472	0.672062	0.00386712	0.00870391
P63039	60 kDa heat shock protein, mitochondrial OS=Rattus norvegicus OX=10116 GN=Hspd1 PE=1 SV=1	Hspd1	60.955	1.12507	1.29022	1.17447	0.781001	0.776662	0.852574	0.671419	0.00140336	0.00447106
P04692	Tropomyosin alpha-1 chain OS=Rattus norvegicus OX=10116 GN=Tpm1 PE=1 SV=3	Tpm1	32.68	1.15979	1.34056	1.09056	0.739455	0.732353	0.937285	0.670887	0.01653	0.0274243
P97852	Peroxisomal multifunctional enzyme type 2 OS=Rattus norvegicus OX=10116 GN=Hsd17b4 PE=1 SV=3	Hsd17b4	79.427	1.58773	0.953004	1.05131	0.863397	0.769178	0.775379	0.670358	0.0794784	0.104778
P80386	5'-AMP-activated protein kinase subunit beta-1 OS=Rattus norvegicus OX=10116 GN=Prkab1 PE=1 SV=4	Prkab1	30.394	1.25251	1.17404	1.16765	0.782162	0.819384	0.804258	0.669358	0.000107304	0.00105128
P80067	Dipeptidyl peptidase 1 OS=Rattus norvegicus OX=10116 GN=Ctsc PE=1 SV=3	Ctsc	52.235	1.17885	1.10557	1.31104	0.915395	0.951851	0.53729	0.668769	0.0867735	0.113334
A0A8I6AK68	Transforming, acidic coiled-coil-containing protein 2 OS=Rattus norvegicus OX=10116 GN=Tacc2 PE=3 SV=1	Tacc2	296.51	1.04519	1.06732	1.48328	0.972565	0.867647	0.563993	0.668616	0.107576	0.137009
Q9WV97	Mitochondrial import inner membrane translocase subunit Tim9 OS=Rattus norvegicus OX=10116 GN=Timm9 PE=1 SV=3	Timm9	10.376	1.11032	1.36114	1.1245	0.715786	0.812096	0.87615	0.668535	0.0104692	0.0188094
Q66H98	Caveolae-associated protein 2 OS=Rattus norvegicus OX=10116 GN=Cavin2 PE=1 SV=3	Cavin2	46.386	1.15411	1.13443	1.30748	0.766264	0.682465	0.955255	0.668513	0.0192547	0.0311643
P10860	Glutamate dehydrogenase 1, mitochondrial OS=Rattus norvegicus OX=10116 GN=Glud1 PE=1 SV=2	Glud1	61.415	1.20998	1.24737	1.14103	0.720861	0.904632	0.776128	0.667417	0.00472774	0.0101059
A0A8I6ANW9	Sorbin and SH3 domain-containing 3 OS=Rattus norvegicus OX=10116 GN=Sorbs3 PE=1 SV=1	Sorbs3	77.168	1.16201	1.21516	1.2221	0.797931	0.77462	0.828181	0.667005	8.57439e-05	0.000996582
F1LPG5	NADH dehydrogenase [ubiquinone] 1 beta subcomplex subunit 4 OS=Rattus norvegicus OX=10116 GN=Ndufb4 PE=1 SV=1	Ndufb4	15.064	1.21877	1.2714	1.11152	0.749531	0.74549	0.903284	0.665883	0.00537	0.0111817
P12711	Alcohol dehydrogenase class-3 OS=Rattus norvegicus OX=10116 GN=Adh5 PE=1 SV=2	Adh5	39.575	1.16533	1.1628	1.27399	0.869494	0.730217	0.798176	0.665689	0.00223872	0.00596903
A0A8L2QX46	NADH dehydrogenase [ubiquinone] 1 alpha subcomplex subunit 11 OS=Rattus norvegicus OX=10116 GN=Ndufa11 PE=1 SV=1	Ndufa11	15.026	1.16608	1.1873	1.25126	0.78436	0.748348	0.862645	0.664518	0.000939722	0.00345863
P52287	Guanine nucleotide-binding protein G(I)/G(S)/G(T) subunit beta-3 OS=Rattus norvegicus OX=10116 GN=Gnb3 PE=1 SV=1	Gnb3	37.18	1.33767	1.21228	1.05884	0.736743	0.707491	0.946964	0.662602	0.0216179	0.0342993
A0A140TAB9	Protein-L-isoaspartate O-methyltransferase OS=Rattus norvegicus OX=10116 GN=Pcmt1 PE=3 SV=2	Pcmt1	30.379	1.16786	1.27211	1.16909	0.81381	0.763071	0.814062	0.662484	0.000319156	0.00183903
A0A0G2JSH9	Peroxiredoxin-2 OS=Rattus norvegicus OX=10116 GN=Prdx2 PE=1 SV=1	Prdx2	21.797	1.22798	1.28869	1.09262	0.834828	0.749357	0.806515	0.662372	0.00216246	0.00588407
Q7TQ94	Deaminated glutathione amidase OS=Rattus norvegicus OX=10116 GN=Nit1 PE=2 SV=2	Nit1	36.093	1.50609	0.980724	1.12258	0.892413	0.736641	0.761557	0.662332	0.0461244	0.0658127
G3V7T3	4'-phosphopantetheine phosphatase OS=Rattus norvegicus OX=10116 GN=Pank4 PE=1 SV=1	Pank4	86.187	1.1405	1.19128	1.27889	0.834382	0.711355	0.843597	0.661743	0.00299378	0.0073156
P0C089	Phosphatidylglycerophosphatase and protein-tyrosine phosphatase 1 OS=Rattus norvegicus OX=10116 GN=Ptpmt1 PE=1 SV=1	Ptpmt1	21.886	1.23726	1.22546	1.14812	0.836513	0.768391	0.784253	0.661662	0.000286505	0.00171219
Q5XI78	2-oxoglutarate dehydrogenase complex component E1 OS=Rattus norvegicus OX=10116 GN=Ogdh PE=1 SV=1	Ogdh	116.29	1.23976	1.13103	1.24152	0.766436	0.762744	0.858508	0.660986	0.00110626	0.00383448
A0A8I6GJE9	Tripeptidyl-peptidase 1 OS=Rattus norvegicus OX=10116 GN=Tpp1 PE=1 SV=1	Tpp1	68.044	1.22217	1.19481	1.19724	0.895343	0.832747	0.657686	0.660107	0.0105251	0.0188949
F1LM84	Nidogen-1 OS=Rattus norvegicus OX=10116 GN=Nid1 PE=1 SV=2	Nid1	136.37	1.23174	1.11894	1.26437	0.790623	0.750986	0.843346	0.65973	0.00114864	0.0039151
A0A8I5Y935	Heat shock protein family A (Hsp70) member 12B OS=Rattus norvegicus OX=10116 GN=Hspa12b PE=1 SV=1	Hspa12b	72.206	1.20734	1.10992	1.29856	0.842567	0.739804	0.801813	0.659376	0.00215035	0.0058582
A0A8L2QDP3	Caveolae-associated protein 3 OS=Rattus norvegicus OX=10116 GN=Cavin3 PE=1 SV=1	Cavin3	27.652	1.22824	1.14885	1.23904	0.931941	0.766263	0.685666	0.659233	0.010257	0.0185317
D3ZDE4	Deoxyguanosine kinase OS=Rattus norvegicus OX=10116 GN=Dguok PE=1 SV=1	Dguok	32.227	1.11924	1.31589	1.1819	0.745921	0.907473	0.729577	0.65882	0.00751858	0.0144411
B2RYW8	MICOS complex subunit Mic10 OS=Rattus norvegicus OX=10116 GN=Micos10 PE=3 SV=1	Micos10	8.5498	1.11416	1.09749	1.40573	0.816242	0.667257	0.899122	0.658659	0.0244438	0.0379544
Q5BK63	NADH dehydrogenase [ubiquinone] 1 alpha subcomplex subunit 9, mitochondrial OS=Rattus norvegicus OX=10116 GN=Ndufa9 PE=1 SV=2	Ndufa9	42.559	1.22658	1.25332	1.13788	0.821889	0.705159	0.855179	0.658479	0.00306297	0.00742828
A0A8I6GKR9	SEC24 homolog B, COPII coat complex component OS=Rattus norvegicus OX=10116 GN=Sec24b PE=1 SV=1	Sec24b	126.04	1.74352	1.15522	0.719552	1.00668	0.758687	0.616341	0.658239	0.269344	0.310877
A0A8I6GIR3	ATP synthase subunit gamma OS=Rattus norvegicus OX=10116 GN=Taf3 PE=1 SV=1	Taf3	30.206	1.22179	1.24551	1.15127	0.768247	0.733876	0.879306	0.658113	0.00207109	0.00571053
A0A8I6GHX2	Cytochrome c oxidase subunit 7A2-like OS=Rattus norvegicus OX=10116 GN=Cox7a2l PE=1 SV=1	Cox7a2l	14.978	1.20744	1.31996	1.09216	0.787099	0.759916	0.833419	0.657657	0.00239589	0.0061903
D3ZVS2	L-2-hydroxyglutarate dehydrogenase OS=Rattus norvegicus OX=10116 GN=L2hgdh PE=4 SV=2	L2hgdh	50.721	0.692558	1.27608	1.65123	0.807566	0.70779	0.864768	0.657516	0.243844	0.283503
A0A0G2JZH8	Dihydrolipoamide acetyltransferase component of pyruvate dehydrogenase complex OS=Rattus norvegicus OX=10116 GN=Pdhx PE=1 SV=2	Pdhx	54.24	1.10881	1.25934	1.25227	0.711319	0.805626	0.862639	0.657268	0.00386214	0.00870391
A9UMV9	NADH dehydrogenase [ubiquinone] 1 alpha subcomplex subunit 7 OS=Rattus norvegicus OX=10116 GN=Ndufa7 PE=1 SV=1	Ndufa7	12.5	1.28351	1.31172	1.02664	0.73896	0.762525	0.876657	0.656608	0.0114409	0.0201851
Q704E8	Iron-sulfur clusters transporter ABCB7, mitochondrial OS=Rattus norvegicus OX=10116 GN=Abcb7 PE=1 SV=1	Abcb7	82.557	1.12589	1.25951	1.23757	0.72477	0.724264	0.927991	0.656097	0.00883612	0.0164469
A0A8I6G3V6	Caseinolytic peptidase B protein homolog OS=Rattus norvegicus OX=10116 GN=Clpb PE=1 SV=1	Clpb	75.783	1.102	1.26044	1.26318	0.739626	0.75314	0.881614	0.65489	0.00408859	0.00906733
A0A8I6A6N3	ABC-type glutathione-S-conjugate transporter OS=Rattus norvegicus OX=10116 GN=Abcc1 PE=3 SV=1	Abcc1	170.99	0.134795	1.64677	1.84507	0.415473	0.0698361	1.88806	0.654428	0.627903	0.666666
P85834	Elongation factor Tu, mitochondrial OS=Rattus norvegicus OX=10116 GN=Tufm PE=1 SV=1	Tufm	49.522	1.20302	1.26475	1.15918	0.732618	0.758634	0.881798	0.654283	0.00236357	0.00614201
A0A8I6AMG9	GrpE protein homolog OS=Rattus norvegicus OX=10116 GN=Grpel1 PE=1 SV=1	Grpel1	22.777	1.15334	1.19429	1.28024	0.799938	0.740604	0.831585	0.653862	0.0007519	0.00300817
G3V9T4	Transmembrane protein 38a (Predicted), isoform CRA_b OS=Rattus norvegicus OX=10116 GN=Tmem38a PE=3 SV=1	Tmem38a	33.413	1.34529	1.19137	1.09541	0.811822	0.708798	0.847311	0.651951	0.0060199	0.012164
A0A8I6G8B0	aldehyde dehydrogenase (NAD(+)) OS=Rattus norvegicus OX=10116 GN=Aldh7a1 PE=1 SV=1	Aldh7a1	61.004	1.2202	1.30568	1.10637	0.791423	0.810225	0.766107	0.651871	0.00110325	0.0038312
A0A8I5ZL78	Endophilin-B1 OS=Rattus norvegicus OX=10116 GN=Sh3glb1 PE=1 SV=1	Sh3glb1	36.894	1.24976	1.27173	1.11093	0.756695	0.709771	0.901122	0.651795	0.00652896	0.0129421
Q63704	Carnitine O-palmitoyltransferase 1, muscle isoform OS=Rattus norvegicus OX=10116 GN=Cpt1b PE=1 SV=1	Cpt1b	88.216	1.19486	1.20124	1.23703	0.787144	0.716578	0.863149	0.651469	0.00140822	0.00447493
D4A305	Protein MIX23 OS=Rattus norvegicus OX=10116 GN=Mix23 PE=1 SV=1	Mix23	16.69	1.21155	1.22982	1.19497	0.817882	0.747447	0.798327	0.650009	0.000105871	0.00105128
A0A8I5ZQQ3	Pyruvate dehydrogenase phosphatase regulatory subunit OS=Rattus norvegicus OX=10116 GN=Pdpr PE=1 SV=1	Pdpr	104.26	1.13543	1.26688	1.23498	0.738085	0.874048	0.750572	0.649577	0.0023625	0.00614201
P04906	Glutathione S-transferase P OS=Rattus norvegicus OX=10116 GN=Gstp1 PE=1 SV=2	Gstp1	23.439	1.11767	1.22634	1.29436	0.788383	0.808466	0.764778	0.649088	0.000711316	0.00291911
A0A8I5ZLV1	Metaxin 2 OS=Rattus norvegicus OX=10116 GN=Mtx2 PE=1 SV=1	Mtx2	29.41	1.25857	1.22386	1.1564	0.718581	0.779822	0.862774	0.648885	0.00174679	0.00508466
D4A6X4	Acylphosphatase OS=Rattus norvegicus OX=10116 GN=Acyp1 PE=1 SV=1	Acyp1	11.312	1.25521	1.28011	1.10607	0.73072	0.782092	0.845792	0.64772	0.00223236	0.00595914
Q5FWT5	Glutamyl-tRNA(Gln) amidotransferase subunit A, mitochondrial OS=Rattus norvegicus OX=10116 GN=Qrsl1 PE=2 SV=1	Qrsl1	56.837	1.09419	1.29956	1.24782	0.777328	0.835916	0.745192	0.647644	0.00218759	0.00592101
P05503	Cytochrome c oxidase subunit 1 OS=Rattus norvegicus OX=10116 GN=Mtco1 PE=2 SV=3	Mtco1	56.844	1.33743	1.25265	1.05186	0.954889	0.584647	0.81853	0.647476	0.0496247	0.0699653
A0A0G2KAK2	Protein 4.1 OS=Rattus norvegicus OX=10116 GN=Epb41 PE=1 SV=2	Epb41	72.275	1.2981	0.993975	1.35019	0.77181	0.656957	0.92896	0.647323	0.0348379	0.051638
Q6AXR6	Glutathione S-transferase omega OS=Rattus norvegicus OX=10116 GN=Gsto1 PE=1 SV=1	Gsto1	27.683	1.1189	1.08009	1.44357	0.594743	0.793216	0.969486	0.647195	0.0572595	0.0789508
A0A0G2K6H2	maleylacetoacetate isomerase OS=Rattus norvegicus OX=10116 GN=Gstz1 PE=1 SV=1	Gstz1	23.862	1.61135	0.845554	1.18624	0.926349	0.761727	0.66878	0.646929	0.120963	0.15149
Q641Z9	Succinate dehydrogenase cytochrome b560 subunit, mitochondrial OS=Rattus norvegicus OX=10116 GN=Sdhc PE=1 SV=1	Sdhc	18.202	1.3134	1.20332	1.12897	0.764262	0.750481	0.839559	0.645775	0.0014561	0.00460112
A0A8I6A0C7	DnaJ heat shock protein family (Hsp40) member C19 OS=Rattus norvegicus OX=10116 GN=Dnajc19 PE=1 SV=1	Dnajc19	12.246	1.15763	1.10303	1.38702	0.713148	0.771818	0.867348	0.644879	0.00829519	0.0155872
A0A8I5ZR52	Stress-70 protein, mitochondrial OS=Rattus norvegicus OX=10116 GN=Hspa9 PE=1 SV=1	Hspa9	73.037	1.18277	1.25771	1.20883	0.721925	0.81386	0.814907	0.644148	0.000557271	0.00253343
P10688	1-phosphatidylinositol 4,5-bisphosphate phosphodiesterase delta-1 OS=Rattus norvegicus OX=10116 GN=Plcd1 PE=1 SV=1	Plcd1	85.961	1.35166	1.15976	1.13916	0.795168	0.763235	0.791016	0.643574	0.00142268	0.00450816
B5DF65	Biliverdin reductase B OS=Rattus norvegicus OX=10116 GN=Blvrb PE=1 SV=1	Blvrb	22.094	1.18396	1.23411	1.23288	0.745295	0.76752	0.836223	0.643403	0.000285461	0.00171219
B2RZ57	Mitochondrial ribosomal protein L18 OS=Rattus norvegicus OX=10116 GN=Mrpl18 PE=1 SV=1	Mrpl18	20.65	1.17037	1.27225	1.21226	0.712543	0.846556	0.786015	0.641638	0.00130237	0.0042587
A0A8I5ZLQ4	Mitochondrial proton/calcium exchanger protein OS=Rattus norvegicus OX=10116 GN=Letm1 PE=1 SV=1	Letm1	85.773	1.22662	1.21992	1.20923	0.693501	0.785755	0.86498	0.641244	0.00219766	0.00592975
P32198	Carnitine O-palmitoyltransferase 1, liver isoform OS=Rattus norvegicus OX=10116 GN=Cpt1a PE=1 SV=2	Cpt1a	88.124	1.09382	1.14913	1.4142	0.895853	0.747303	0.699701	0.640625	0.0146394	0.0247246
A0A8J8YNE4	MICOS complex subunit OS=Rattus norvegicus OX=10116 GN=Apool PE=1 SV=1	Apool	29.545	1.20936	1.22905	1.2217	0.740585	0.73866	0.86065	0.639297	0.000893221	0.00334831
D4A414	COX15 homolog, cytochrome c oxidase assembly protein (Yeast), isoform CRA_a OS=Rattus norvegicus OX=10116 GN=Cox15 PE=1 SV=1	Cox15	45.914	1.22222	1.40671	1.03287	0.872715	0.705795	0.759686	0.638537	0.0150436	0.0253503
Q4QR73	DnaJ (Hsp40) homolog, subfamily A, member 4 OS=Rattus norvegicus OX=10116 GN=Dnaja4 PE=1 SV=1	Dnaja4	61.875	1.07582	1.37554	1.21061	0.825698	0.783623	0.728712	0.638464	0.00504238	0.0105876
A0A8I6GKL1	Mitochondrial potassium channel OS=Rattus norvegicus OX=10116 GN=Ccdc51 PE=1 SV=1	Ccdc51	47.065	1.14508	1.36034	1.15758	0.730062	0.778284	0.828648	0.637999	0.00255669	0.00648675
P29418	ATP synthase subunit epsilon, mitochondrial OS=Rattus norvegicus OX=10116 GN=Atp5f1e PE=1 SV=2	Atp5f1e	5.7667	1.17384	1.35292	1.13702	0.727097	0.726266	0.882859	0.637654	0.00581016	0.0118679
A0A8I5ZU88	serine--tRNA ligase OS=Rattus norvegicus OX=10116 GN=Sars2 PE=1 SV=1	Sars2	57.46	1.08782	1.28178	1.2943	0.748609	0.696688	0.890798	0.637597	0.00801164	0.0151574
D3ZZ26	Protein phosphatase 1 regulatory subunit OS=Rattus norvegicus OX=10116 GN=Ppp1r3d PE=1 SV=1	Ppp1r3d	30.48	1.10557	0.848172	1.71038	1.0806	0.714426	0.540855	0.637501	0.192804	0.229349
P31211	Corticosteroid-binding globulin OS=Rattus norvegicus OX=10116 GN=Serpina6 PE=1 SV=2	Serpina6	44.67	1.01258	1.05355	1.5989	0.801437	1.03149	0.502047	0.637094	0.140239	0.172758
Q68FY0	Cytochrome b-c1 complex subunit 1, mitochondrial OS=Rattus norvegicus OX=10116 GN=Uqcrc1 PE=1 SV=1	Uqcrc1	52.848	1.25728	1.26409	1.14557	0.723991	0.75347	0.855603	0.636244	0.00160231	0.00488499
G3V985	Similar to SCO cytochrome oxidase deficient homolog 1 (Yeast) (Predicted) OS=Rattus norvegicus OX=10116 GN=Sco1 PE=1 SV=1	Sco1	31.768	1.10253	1.54108	1.02346	0.899033	0.726444	0.707457	0.636186	0.0397015	0.0577826
A0A8I5ZXA2	ATP synthase subunit alpha OS=Rattus norvegicus OX=10116 GN=Atp5f1a PE=1 SV=1	Atp5f1a	58.221	1.22511	1.27786	1.16455	0.768926	0.73618	0.827375	0.635983	0.000474887	0.00231584
O88794	Pyridoxine-5'-phosphate oxidase OS=Rattus norvegicus OX=10116 GN=Pnpo PE=1 SV=1	Pnpo	30.184	1.27897	1.16781	1.22155	0.680074	0.817926	0.833674	0.635623	0.00285913	0.00707377
B2GUZ6	Reticulon 4-interacting protein 1 OS=Rattus norvegicus OX=10116 GN=Rtn4ip1 PE=1 SV=1	Rtn4ip1	43.605	1.11647	1.2834	1.26883	0.759106	0.741948	0.830254	0.63546	0.00130134	0.0042587
A0A8I6AMV1	Pleckstrin homology-like domain family B member 1 OS=Rattus norvegicus OX=10116 GN=Phldb1 PE=1 SV=1	Phldb1	150.01	1.05204	1.13334	1.48421	0.712572	0.749266	0.86857	0.635059	0.0206109	0.0330272
A0A8I6A592	Actin-binding LIM protein 1 OS=Rattus norvegicus OX=10116 GN=Ablim1 PE=1 SV=1	Ablim1	83.797	1.36966	1.02249	1.27842	0.717156	0.615307	0.996967	0.634624	0.0491491	0.0695122
Q7TT47	Paraplegin OS=Rattus norvegicus OX=10116 GN=Spg7 PE=2 SV=2	Spg7	86.102	1.16334	1.07461	1.43476	0.781494	0.859078	0.686716	0.63367	0.0137389	0.0235032
F1LRV6	GMP reductase OS=Rattus norvegicus OX=10116 GN=Gmpr PE=3 SV=1	Gmpr	37.458	1.19176	1.23097	1.25236	0.717778	0.80098	0.80616	0.632616	0.000341564	0.00192462
D4ADN6	Fibronectin type III and SPRY domain-containing 2 OS=Rattus norvegicus OX=10116 GN=Fsd2 PE=4 SV=2	Fsd2	84.697	1.43572	1.23277	1.0077	0.911831	0.568535	0.843439	0.632122	0.058536	0.0804156
P11608	ATP synthase protein 8 OS=Rattus norvegicus OX=10116 GN=Mt-atp8 PE=1 SV=2	Mt-atp8	7.6298	1.24388	1.26653	1.16733	0.714103	0.754141	0.854016	0.631437	0.00138498	0.00443862
D3ZKT8	5'-deoxynucleotidase HDDC2 OS=Rattus norvegicus OX=10116 GN=Hddc2 PE=1 SV=1	Hddc2	22.988	1.25268	0.853389	1.57251	0.75528	0.73781	0.828323	0.631061	0.0768595	0.101861
D3ZS58	NADH dehydrogenase [ubiquinone] 1 alpha subcomplex subunit 2 OS=Rattus norvegicus OX=10116 GN=Ndufa2 PE=1 SV=1	Ndufa2	10.844	1.23279	1.30026	1.15039	0.704775	0.714977	0.896807	0.628912	0.00543816	0.0113015
A0A8I6GG20	Musashi RNA-binding protein 2 OS=Rattus norvegicus OX=10116 GN=Msi2 PE=1 SV=1	Msi2	35.277	1.13175	1.22295	1.32981	0.774046	0.785425	0.75602	0.62844	0.000642471	0.00273651
Q5FVN0	Lysophospholipid acyltransferase 5 OS=Rattus norvegicus OX=10116 GN=Lpcat3 PE=2 SV=1	Lpcat3	56.017	1.20747	1.2343	1.2442	0.736676	0.853168	0.724188	0.627795	0.000892322	0.00334831
A0A8I6AGS3	NADH dehydrogenase [ubiquinone] 1 alpha subcomplex subunit 3 OS=Rattus norvegicus OX=10116 GN=Ndufa3 PE=1 SV=1	Ndufa3	12.055	0.703159	1.55275	1.43195	0.766196	0.795569	0.750376	0.62696	0.179647	0.215061
Q9EQP5	Prolargin OS=Rattus norvegicus OX=10116 GN=Prelp PE=2 SV=1	Prelp	43.179	1.29644	0.973625	1.41896	0.83886	0.706034	0.766087	0.626449	0.0209825	0.0334561
D4A3E2	Aminopeptidase-like 1 OS=Rattus norvegicus OX=10116 GN=Npepl1 PE=3 SV=3	Npepl1	55.911	1.18786	1.2588	1.24368	0.776172	0.723165	0.810331	0.62587	0.000236481	0.00153921
Q4KLZ0	Vanin 1 OS=Rattus norvegicus OX=10116 GN=Vnn1 PE=1 SV=1	Vnn1	57.013	1.0653	1.31166	1.31364	0.822028	0.754362	0.733011	0.625752	0.00390186	0.00876364
A0A8L2QAA3	Cytochrome b5 OS=Rattus norvegicus OX=10116 GN=Cyb5a PE=1 SV=1	Cyb5a	14.92	1.25662	1.26569	1.16833	0.736154	0.732801	0.840417	0.625739	0.000810233	0.00313492
A0A8I6A3Y3	Neuropilin OS=Rattus norvegicus OX=10116 GN=Nrp1 PE=1 SV=1	Nrp1	100.82	0.816694	1.35043	1.52733	1.1034	0.476199	0.725939	0.624053	0.184416	0.220069
A0A8I6AGG9	Coiled-coil-helix-coiled-coil-helix domain-containing 3 OS=Rattus norvegicus OX=10116 GN=Chchd3 PE=1 SV=1	Chchd3	25.918	1.15552	1.27479	1.26578	0.736055	0.686946	0.88091	0.623338	0.00407249	0.00905756
A0A0G2JSG6	Adenylate kinase 2, mitochondrial OS=Rattus norvegicus OX=10116 GN=Ak2 PE=1 SV=1	Ak2	25.529	1.17983	1.38479	1.13151	0.696144	0.722928	0.884803	0.623322	0.00797494	0.0151369
Q9Z1B2	Glutathione S-transferase Mu 5 OS=Rattus norvegicus OX=10116 GN=Gstm5 PE=1 SV=3	Gstm5	26.629	1.15339	1.21872	1.32629	0.843143	0.827772	0.630689	0.622325	0.00927613	0.0170884
A0A0G2K261	isoleucine--tRNA ligase OS=Rattus norvegicus OX=10116 GN=Iars2 PE=1 SV=2	Iars2	109.99	1.18583	1.26833	1.24446	0.82291	0.724336	0.754129	0.622224	0.000368287	0.00200243
A0A8L2QCS6	Cytochrome c oxidase subunit 4 OS=Rattus norvegicus OX=10116 GN=Cox4i1 PE=1 SV=1	Cox4i1	19.253	1.22653	1.32435	1.14854	0.687433	0.763547	0.849604	0.621878	0.00293596	0.0071899
D3ZML4	Similar to RIKEN cDNA 5730502D15 gene (Predicted) OS=Rattus norvegicus OX=10116 GN=Trabd PE=1 SV=1	Trabd	42.114	1.33956	1.02319	1.33736	0.906605	0.918633	0.474655	0.621575	0.0957767	0.123235
A0A8I6GKZ8	Dystrophin OS=Rattus norvegicus OX=10116 GN=Dmd PE=1 SV=1	Dmd	424.38	1.2209	1.19144	1.28839	0.755514	0.679	0.864765	0.621306	0.00286028	0.00707377
Q9WTT7	eIF5-mimic protein 1 OS=Rattus norvegicus OX=10116 GN=Bzw2 PE=1 SV=1	Bzw2	48.049	1.31929	1.12305	1.25859	0.752973	0.695451	0.850643	0.621213	0.00322117	0.00767155
A0A8I6ACF9	Cardiomyopathy-associated 5 OS=Rattus norvegicus OX=10116 GN=Cmya5 PE=4 SV=1	Cmya5	431.59	1.29717	1.20908	1.19476	0.724953	0.672725	0.901317	0.621181	0.00614104	0.0123094
M0R719	MICOS complex subunit MIC13 OS=Rattus norvegicus OX=10116 GN=Micos13 PE=3 SV=2	Micos13	15.111	1.24372	1.17668	1.28121	1.03221	0.682163	0.584016	0.620915	0.0422257	0.0609836
A0A8I5ZK53	Electrogenic aspartate/glutamate antiporter SLC25A13, mitochondrial OS=Rattus norvegicus OX=10116 GN=Slc25a13 PE=1 SV=1	Slc25a13	74.27	1.32294	1.23989	1.13914	0.752196	0.769213	0.776614	0.620755	0.000429793	0.00217989
A0A8L2QDW2	Calcium-transporting ATPase OS=Rattus norvegicus OX=10116 GN=Atp2a2 PE=1 SV=1	Atp2a2	117.85	1.3105	1.18178	1.21013	0.696088	0.729606	0.871898	0.620567	0.00309605	0.00746547
A0A8I5Y5H4	LIM domain-binding 3 OS=Rattus norvegicus OX=10116 GN=Ldb3 PE=1 SV=1	Ldb3	75.817	1.27636	1.17246	1.25438	0.738692	0.695742	0.862363	0.620219	0.00222453	0.00595234
A0A8I6AE62	cAMP-dependent protein kinase type II-alpha regulatory subunit OS=Rattus norvegicus OX=10116 GN=Prkar2a PE=1 SV=1	Prkar2a	43.056	1.26289	1.23001	1.21043	0.788168	0.82448	0.684021	0.620163	0.00112757	0.00385591
F1LYX9	Desmoglein 2 OS=Rattus norvegicus OX=10116 GN=Dsg2 PE=1 SV=2	Dsg2	122.29	1.38171	0.940237	1.38205	0.861858	0.633124	0.801019	0.619871	0.0411103	0.0596019
F7F588	Nicotinamide-nucleotide adenylyltransferase OS=Rattus norvegicus OX=10116 GN=Nmnat3 PE=1 SV=1	Nmnat3	27.577	1.15093	1.37238	1.1813	0.844837	0.704927	0.74562	0.619601	0.00335002	0.00788727
D3ZTW7	ATP synthase mitochondrial F1 complex assembly factor 2 OS=Rattus norvegicus OX=10116 GN=Atpaf2 PE=1 SV=1	Atpaf2	34.192	1.19201	1.39796	1.1149	0.735652	0.79027	0.769212	0.619492	0.00250474	0.00638369
P04904	Glutathione S-transferase alpha-3 OS=Rattus norvegicus OX=10116 GN=Gsta3 PE=1 SV=3	Gsta3	25.319	1.14206	1.20492	1.35855	0.804664	0.753899	0.735898	0.619198	0.00117533	0.003976
A0A8I5ZLF3	AFG3-like matrix AAA peptidase subunit 2 OS=Rattus norvegicus OX=10116 GN=Afg3l2 PE=1 SV=1	Afg3l2	86.332	1.27516	1.12808	1.30314	0.752444	0.785956	0.755211	0.618826	0.000526982	0.00244974
Q52KS1	ATP-dependent 6-phosphofructokinase OS=Rattus norvegicus OX=10116 GN=Pfkm PE=1 SV=1	Pfkm	85.342	1.20207	1.24161	1.26326	0.795335	0.719634	0.778089	0.618585	0.000139292	0.00123068
A0A8J8XJV6	Troponin C1, slow skeletal and cardiac type OS=Rattus norvegicus OX=10116 GN=Tnnc1 PE=4 SV=1	Tnnc1	17.885	1.25995	1.31147	1.13654	0.778932	0.733091	0.780019	0.618141	0.000532066	0.00245142
A0A8I5ZTF9	Aldo-keto reductase family 1 member B1 OS=Rattus norvegicus OX=10116 GN=Akr1b1 PE=1 SV=1	Akr1b1	32.988	1.30691	1.22728	1.17701	0.754582	0.790412	0.743797	0.616724	0.000169763	0.00133245
D4A5L9	Similar to Cytochrome c, somatic OS=Rattus norvegicus OX=10116 GN=LOC690675 PE=3 SV=1	LOC690675	11.635	1.2355	1.31498	1.16245	0.797252	0.728182	0.761639	0.615975	0.000394178	0.00207693
A0A8I5ZR41	Ferrochelatase OS=Rattus norvegicus OX=10116 GN=Fech PE=1 SV=1	Fech	47.21	1.20136	1.16436	1.34872	0.68662	0.776706	0.822235	0.615318	0.0021918	0.00592101
A0A0G2K2Q2	Glycine C-acetyltransferase OS=Rattus norvegicus OX=10116 GN=Gcat PE=1 SV=1	Gcat	45.197	1.36939	1.20121	1.14416	0.679182	0.717583	0.888472	0.615177	0.00748437	0.0143999
A0A0G2K9R3	ATP-dependent RNA helicase SUPV3L1, mitochondrial OS=Rattus norvegicus OX=10116 GN=Supv3l1 PE=1 SV=2	Supv3l1	86.577	1.08822	1.26047	1.36707	0.788925	0.830395	0.664914	0.614741	0.0068051	0.013402
D3ZWC6	Syntrophin, basic 1 (Predicted) OS=Rattus norvegicus OX=10116 GN=Sntb1 PE=1 SV=1	Sntb1	58.292	1.20326	1.25025	1.26278	0.739367	0.757311	0.787031	0.614513	3.14911e-05	0.000775943
Q5XIM0	Mitochondrial chaperone BCS1 OS=Rattus norvegicus OX=10116 GN=Bcs1l PE=1 SV=1	Bcs1l	47.393	1.13896	1.4595	1.11966	0.874826	0.745926	0.661127	0.613719	0.014481	0.0245676
A0A8I6A8X0	Cytochrome c oxidase subunit OS=Rattus norvegicus OX=10116 GN=ENSRNOG00000066942 PE=1 SV=1	ENSRNOG00000066942	10.071	1.27138	1.2991	1.14927	0.721281	0.761263	0.797718	0.613017	0.000510466	0.00242122
P29975	Aquaporin-1 OS=Rattus norvegicus OX=10116 GN=Aqp1 PE=1 SV=4	Aqp1	28.856	1.36386	1.08098	1.2763	0.664612	0.786167	0.828087	0.612412	0.00691963	0.0135683
Q5BJZ3	proton-translocating NAD(P)(+) transhydrogenase OS=Rattus norvegicus OX=10116 GN=Nnt PE=1 SV=1	Nnt	113.87	1.03218	1.05202	1.63766	0.567534	0.838961	0.871641	0.612095	0.0759984	0.10078
A0A0G2K189	Secernin 3 OS=Rattus norvegicus OX=10116 GN=Scrn3 PE=1 SV=1	Scrn3	47.769	1.18465	1.27401	1.26369	0.752811	0.754634	0.770204	0.611885	3.44593e-05	0.000800097
A0A8I6A509	Mitochondrial fission 1 protein OS=Rattus norvegicus OX=10116 GN=Fis1 PE=1 SV=1	Fis1	20.99	1.16623	1.43707	1.11927	0.817686	0.764274	0.695464	0.611787	0.00574592	0.011758
A0A8I5ZL23	3-hydroxyisobutyryl-CoA hydrolase OS=Rattus norvegicus OX=10116 GN=Hibch PE=1 SV=1	Hibch	42.741	1.25601	1.25588	1.21161	0.733129	0.701404	0.841965	0.611386	0.000923582	0.0034168
P11951	Cytochrome c oxidase subunit 6C-2 OS=Rattus norvegicus OX=10116 GN=Cox6c2 PE=1 SV=3	Cox6c2	8.4548	1.16701	1.41272	1.14388	0.731561	0.72505	0.819776	0.611338	0.00330615	0.00782432
A0A8L2Q7K1	NADH-ubiquinone oxidoreductase 75 kDa subunit, mitochondrial OS=Rattus norvegicus OX=10116 GN=Ndufs1 PE=1 SV=1	Ndufs1	74.766	1.27853	1.28946	1.15679	0.725937	0.717232	0.832054	0.610834	0.00111347	0.00384685
G3V7K9	GTP-binding protein OS=Rattus norvegicus OX=10116 GN=Rrad PE=3 SV=1	Rrad	33.282	1.33456	1.06883	1.32207	0.931381	0.6052	0.737957	0.610539	0.0249986	0.038656
O88767	Parkinson disease protein 7 homolog OS=Rattus norvegicus OX=10116 GN=Park7 PE=1 SV=1	Park7	19.974	1.18297	1.34452	1.20105	0.828113	0.702846	0.740507	0.609211	0.00140502	0.00447106
A0A8L2Q028	OCIA domain-containing protein 1 OS=Rattus norvegicus OX=10116 GN=Ociad1 PE=1 SV=1	Ociad1	26.844	1.24865	1.2684	1.21166	0.669342	0.784903	0.817035	0.609131	0.00132002	0.00430391
B5DEH2	Erlin-2 OS=Rattus norvegicus OX=10116 GN=Erlin2 PE=1 SV=1	Erlin2	37.71	1.1556	1.35572	1.21994	0.753104	0.837564	0.678074	0.608037	0.00291137	0.00714522
D3ZKQ0	Nudix (Nucleoside diphosphate linked moiety X)-type motif 15 (Predicted) OS=Rattus norvegicus OX=10116 GN=Nudt15 PE=1 SV=1	Nudt15	19.684	1.60568	1.10739	1.0205	0.585663	0.690309	0.990462	0.607042	0.0732325	0.0975135
A0A0G2K5L2	Mitochondrial glutamate carrier 1 OS=Rattus norvegicus OX=10116 GN=Slc25a22 PE=2 SV=1	Slc25a22	34.662	1.25587	1.20766	1.2703	0.725412	0.732627	0.808135	0.606931	0.000186606	0.00138753
Q63ZY8	Coiled-coil-helix-coiled-coil-helix domain-containing 10 OS=Rattus norvegicus OX=10116 GN=Chchd10 PE=1 SV=1	Chchd10	13.827	0.955074	1.20566	1.57378	0.814434	0.570335	0.880715	0.606634	0.0652217	0.0880434
P06685	Sodium/potassium-transporting ATPase subunit alpha-1 OS=Rattus norvegicus OX=10116 GN=Atp1a1 PE=1 SV=1	Atp1a1	113.05	1.34144	1.16611	1.22753	0.733346	0.694402	0.837174	0.606392	0.00189717	0.00536865
A0A8I6A721	Malate dehydrogenase OS=Rattus norvegicus OX=10116 GN=Mdh1 PE=1 SV=1	Mdh1	37.13	1.34988	1.27134	1.11727	0.717861	0.736244	0.807401	0.604924	0.00164117	0.00495959
A0A8I6AD45	calcium/calmodulin-dependent protein kinase OS=Rattus norvegicus OX=10116 GN=Camk2g PE=1 SV=1	Camk2g	57.796	1.10777	1.35475	1.27703	0.829922	0.944236	0.486296	0.604473	0.0637774	0.0866
G3V7Y3	ATP synthase F1 subunit delta OS=Rattus norvegicus OX=10116 GN=Atp5f1d PE=3 SV=2	Atp5f1d	23.986	1.24847	1.24478	1.24868	0.735449	0.694931	0.827689	0.60345	0.000593959	0.00263295
P38718	Mitochondrial pyruvate carrier 2 OS=Rattus norvegicus OX=10116 GN=Mpc2 PE=2 SV=1	Mpc2	14.258	1.26989	1.2779	1.1945	0.748672	0.712201	0.796845	0.6033	0.000203054	0.00142573
A0A8L2QTB7	Cytochrome c oxidase subunit 7A2 OS=Rattus norvegicus OX=10116 GN=Cox7a2l2 PE=3 SV=1	Cox7a2l2	9.2958	1.18773	1.28429	1.27161	0.788312	0.653286	0.81477	0.602722	0.00220837	0.00594127
M0RAK4	Frataxin, mitochondrial OS=Rattus norvegicus OX=10116 GN=Fxn PE=1 SV=3	Fxn	23.027	1.17472	1.31431	1.25522	0.594662	0.80206	0.859029	0.602457	0.0116246	0.0204133
A0A8I6AMA9	Phosphatidate cytidylyltransferase OS=Rattus norvegicus OX=10116 GN=Cds2 PE=1 SV=1	Cds2	49.312	1.70528	0.981759	1.05799	1.03331	0.489688	0.731975	0.602125	0.132303	0.16423
P42123	L-lactate dehydrogenase B chain OS=Rattus norvegicus OX=10116 GN=Ldhb PE=1 SV=2	Ldhb	36.612	1.31833	1.18465	1.24239	0.696179	0.737195	0.821256	0.601978	0.000897985	0.00335516
P04166	Cytochrome b5 type B OS=Rattus norvegicus OX=10116 GN=Cyb5b PE=1 SV=2	Cyb5b	16.265	1.30022	1.14698	1.29829	0.740386	0.732055	0.782065	0.601925	0.000396872	0.00207693
P07632	Superoxide dismutase [Cu-Zn] OS=Rattus norvegicus OX=10116 GN=Sod1 PE=1 SV=2	Sod1	15.911	1.18375	1.29447	1.26828	0.715779	0.720774	0.816948	0.601495	0.000554178	0.00253253
A0A8I6ARB9	Nicotinamide phosphoribosyltransferase OS=Rattus norvegicus OX=10116 GN=Nampt PE=1 SV=1	Nampt	53.383	1.31891	1.13692	1.29215	0.764083	0.693983	0.793956	0.600863	0.00115189	0.00392024
D4A4P3	NADH dehydrogenase [ubiquinone] 1 beta subcomplex subunit 3 OS=Rattus norvegicus OX=10116 GN=Ndufb3 PE=1 SV=1	Ndufb3	11.267	1.21202	1.30966	1.22756	0.725495	0.731251	0.794009	0.600322	0.00016891	0.00133245
Q5XIT9	Methylcrotonoyl-CoA carboxylase beta chain, mitochondrial OS=Rattus norvegicus OX=10116 GN=Mccc2 PE=2 SV=1	Mccc2	61.516	1.23979	1.31455	1.19592	0.689572	0.751832	0.80834	0.599891	0.000667526	0.00281636
P16290	Phosphoglycerate mutase 2 OS=Rattus norvegicus OX=10116 GN=Pgam2 PE=1 SV=2	Pgam2	28.755	1.32803	1.31977	1.10259	0.691766	0.770907	0.78694	0.599834	0.00221624	0.00595136
M0RAX2	NADH dehydrogenase (ubiquinone) Fe-S protein 6 OS=Rattus norvegicus OX=10116 GN=Ndufs6l1 PE=1 SV=1	Ndufs6l1	13.297	1.20318	1.30255	1.24728	0.712213	0.687066	0.847712	0.598717	0.0016835	0.00501058
Q6MG60	N(G),N(G)-dimethylarginine dimethylaminohydrolase 2 OS=Rattus norvegicus OX=10116 GN=Ddah2 PE=1 SV=1	Ddah2	29.688	1.16899	1.27281	1.31144	0.808889	0.659185	0.778686	0.598619	0.00197443	0.00552594
A0A8I5ZXV9	AFG1-like ATPase OS=Rattus norvegicus OX=10116 GN=Afg1l PE=1 SV=1	Afg1l	54.442	1.21997	1.24969	1.28378	0.718079	0.763894	0.764597	0.598538	3.56863e-05	0.000804376
Q5XIH3	NADH dehydrogenase [ubiquinone] flavoprotein 1, mitochondrial OS=Rattus norvegicus OX=10116 GN=Ndufv1 PE=1 SV=1	Ndufv1	50.73	1.26478	1.33006	1.15863	0.714957	0.721614	0.809956	0.598519	0.000835319	0.00320064
P08461	Dihydrolipoyllysine-residue acetyltransferase component of pyruvate dehydrogenase complex, mitochondrial OS=Rattus norvegicus OX=10116 GN=Dlat PE=1 SV=3	Dlat	67.165	1.24462	1.25291	1.25666	0.746957	0.754358	0.74449	0.598213	4.8454e-08	5.45834e-05
P70623	Fatty acid-binding protein, adipocyte OS=Rattus norvegicus OX=10116 GN=Fabp4 PE=1 SV=3	Fabp4	14.708	1.29947	1.16035	1.29506	0.758016	0.726258	0.76085	0.597922	0.000214401	0.00146823
D3ZFQ8	Cytochrome c-1 OS=Rattus norvegicus OX=10116 GN=Cyc1 PE=3 SV=4	Cyc1	35.905	1.25727	1.25409	1.24436	0.749654	0.704945	0.789679	0.597562	9.71503e-05	0.00105128
A0A8I6GKE5	Alpha-1,4 glucan phosphorylase OS=Rattus norvegicus OX=10116 GN=Pygb PE=1 SV=1	Pygb	95.776	1.25044	1.11181	1.39441	0.757766	0.722924	0.762654	0.597165	0.00162843	0.00494455
Q3BCU4	Blood vessel epicardial substance OS=Rattus norvegicus OX=10116 GN=Bves PE=1 SV=2	Bves	40.86	1.42263	1.07808	1.25911	0.634521	0.721729	0.883936	0.595823	0.0142605	0.0242665
B0BNB9	HtrA serine peptidase 2 OS=Rattus norvegicus OX=10116 GN=Htra2 PE=1 SV=1	Htra2	49.094	1.30455	1.1986	1.25722	0.808634	0.716855	0.714133	0.595584	0.000401035	0.00207709
A0A0G2K0Z7	Glycerol-3-phosphate dehydrogenase, mitochondrial OS=Rattus norvegicus OX=10116 GN=Gpd2 PE=1 SV=2	Gpd2	66.943	1.1561	1.38915	1.21545	0.720041	0.743137	0.776122	0.595448	0.000940559	0.00345863
Q6P7Q4	Lactoylglutathione lyase OS=Rattus norvegicus OX=10116 GN=Glo1 PE=1 SV=3	Glo1	20.819	1.25893	1.21468	1.28871	0.751957	0.729855	0.755864	0.594759	1.40553e-05	0.000719696
A0A8I6ABC9	Malate dehydrogenase OS=Rattus norvegicus OX=10116 GN=Mdh2 PE=1 SV=1	Mdh2	34.569	1.2651	1.36063	1.13846	0.70312	0.758725	0.773969	0.59397	0.000947525	0.00346608
P67779	Prohibitin 1 OS=Rattus norvegicus OX=10116 GN=Phb1 PE=1 SV=1	Phb1	29.82	1.30081	1.29696	1.16671	0.761041	0.750563	0.723916	0.593846	0.000178459	0.00135834
P12075	Cytochrome c oxidase subunit 5B, mitochondrial OS=Rattus norvegicus OX=10116 GN=Cox5b PE=1 SV=2	Cox5b	13.915	1.23918	1.27659	1.2502	0.71798	0.735336	0.780712	0.593214	3.85356e-05	0.000808312
Q6AYS7	Aminoacylase-1A OS=Rattus norvegicus OX=10116 GN=Acy1a PE=1 SV=1	Acy1a	45.804	1.30409	1.30471	1.15791	0.657363	0.824242	0.751689	0.592903	0.0023821	0.00618303
E9PTU4	Myosin-11 OS=Rattus norvegicus OX=10116 GN=Myh11 PE=1 SV=3	Myh11	228.04	0.973815	1.55744	1.2357	0.888669	0.667284	0.677101	0.592802	0.0354537	0.0524818
P51886	Lumican OS=Rattus norvegicus OX=10116 GN=Lum PE=1 SV=1	Lum	38.279	1.19078	1.22652	1.3497	0.713489	0.756451	0.763065	0.592782	0.000271441	0.0016755
P56574	Isocitrate dehydrogenase [NADP], mitochondrial OS=Rattus norvegicus OX=10116 GN=Idh2 PE=1 SV=2	Idh2	50.967	1.29003	1.2726	1.20607	0.751131	0.707727	0.772445	0.592062	9.14604e-05	0.0010303
A0A8I6A888	Cytochrome b-c1 complex subunit 2, mitochondrial OS=Rattus norvegicus OX=10116 GN=Uqcrc2 PE=1 SV=1	Uqcrc2	48.439	1.24232	1.30288	1.22479	0.747363	0.724515	0.758131	0.591516	2.18003e-05	0.000738653
A0A8I5ZLJ2	Succinate-semialdehyde dehydrogenase, mitochondrial OS=Rattus norvegicus OX=10116 GN=Aldh5a1 PE=1 SV=1	Aldh5a1	66.161	1.25918	1.34011	1.17093	0.730392	0.714903	0.784491	0.591422	0.000400084	0.00207693
Q920L2	Succinate dehydrogenase [ubiquinone] flavoprotein subunit, mitochondrial OS=Rattus norvegicus OX=10116 GN=Sdha PE=1 SV=1	Sdha	71.614	1.28842	1.28475	1.19803	0.710922	0.689041	0.828831	0.591003	0.00102742	0.00363959
D3ZT71	Bcl2-like 13 OS=Rattus norvegicus OX=10116 GN=Bcl2l13 PE=1 SV=3	Bcl2l13	46.734	1.20094	1.13714	1.43365	0.828225	0.78097	0.619073	0.590781	0.00946023	0.0173566
Q5HZE4	Methylthioribose-1-phosphate isomerase OS=Rattus norvegicus OX=10116 GN=Mri1 PE=1 SV=1	Mri1	39.587	1.23306	1.18292	1.35596	0.698619	0.856174	0.673263	0.590691	0.00335025	0.00788727
A0A8I6AE36	Peroxisomal biogenesis factor 19 OS=Rattus norvegicus OX=10116 GN=ENSRNOG00000067472 PE=3 SV=1	ENSRNOG00000067472	30.113	1.3351	1.03746	1.40036	0.592878	0.786839	0.847363	0.59028	0.0207794	0.0332264
M0R515	NAD(+) diphosphatase OS=Rattus norvegicus OX=10116 GN=Nudt13 PE=1 SV=1	Nudt13	39.351	1.44378	1.22779	1.10262	0.821485	0.736877	0.667451	0.589746	0.00598129	0.0121077
Q4KLZ1	Transmembrane protein 186 OS=Rattus norvegicus OX=10116 GN=Tmem186 PE=2 SV=1	Tmem186	24.64	1.18393	1.35673	1.23598	0.703113	0.6368	0.883451	0.588715	0.00686529	0.0135087
A0A8I5ZXS2	Dihydrolipoyl dehydrogenase OS=Rattus norvegicus OX=10116 GN=Dld PE=1 SV=1	Dld	53.267	1.29326	1.28896	1.19496	0.717878	0.676955	0.827992	0.588489	0.0012133	0.00405937
A0A8I6A1R7	Zinc finger protein 748 OS=Rattus norvegicus OX=10116 GN=Zfp748 PE=4 SV=1	Zfp748	124.27	1.22723	1.35277	1.19766	0.76741	0.722791	0.732137	0.588284	0.000215809	0.00146894
D4ADD7	Glutaredoxin 5 OS=Rattus norvegicus OX=10116 GN=Glrx5 PE=4 SV=2	Glrx5	22.995	1.18387	1.31864	1.27857	0.690947	0.728437	0.799537	0.586849	0.000561583	0.00253343
A0A8L2QWG8	ATP synthase subunit b OS=Rattus norvegicus OX=10116 GN=Atp5pb PE=1 SV=1	Atp5pb	28.674	1.22329	1.36051	1.19758	0.730931	0.689089	0.79861	0.586727	0.000789752	0.00308533
A0A8I6A6B0	Phosphatase, orphan 1 (Predicted) OS=Rattus norvegicus OX=10116 GN=Phospho1 PE=3 SV=1	Phospho1	32.42	1.35496	1.43615	0.992488	0.757823	0.638638	0.81994	0.585792	0.0180262	0.0294938
B2RYU0	NADH dehydrogenase [ubiquinone] 1 beta subcomplex subunit 2, mitochondrial OS=Rattus norvegicus OX=10116 GN=Ndufb2 PE=1 SV=1	Ndufb2	11.842	1.23708	1.37653	1.17237	0.774071	0.675661	0.764287	0.584794	0.00111614	0.00384685
F1LPX0	Mitochondrial intermediate peptidase OS=Rattus norvegicus OX=10116 GN=Mipep PE=1 SV=2	Mipep	74.783	1.18319	1.32459	1.27859	0.856805	0.69279	0.664032	0.58463	0.00318536	0.0076347
F1LS89	Ryanodine receptor 2 OS=Rattus norvegicus OX=10116 GN=Ryr2 PE=1 SV=4	Ryr2	563.18	1.39462	1.14078	1.25145	0.720645	0.701884	0.790613	0.584427	0.00143874	0.00455265
A0A8W1B2M1	Electrogenic aspartate/glutamate antiporter SLC25A12, mitochondrial OS=Rattus norvegicus OX=10116 GN=Slc25a12 PE=4 SV=1	Slc25a12	73.902	1.27079	1.33535	1.18106	0.841725	0.637689	0.73338	0.584281	0.00347269	0.00809098
D3ZAW2	Phosphatidylserine decarboxylase proenzyme, mitochondrial OS=Rattus norvegicus OX=10116 GN=Pisd PE=1 SV=3	Pisd	45.823	1.35893	1.27406	1.155	0.509467	0.971808	0.730744	0.583957	0.0416845	0.0603454
P97532	3-mercaptopyruvate sulfurtransferase OS=Rattus norvegicus OX=10116 GN=Mpst PE=1 SV=3	Mpst	32.94	1.24902	1.34695	1.19255	0.670177	0.731543	0.809753	0.583729	0.00115761	0.00393376
A0A8I6A8F9	Coiled-coil domain-containing protein 127 OS=Rattus norvegicus OX=10116 GN=Ccdc127 PE=1 SV=1	Ccdc127	30.686	0.885851	1.77701	1.12635	0.839149	0.761412	0.610233	0.583445	0.0881108	0.114697
A0A8I5ZU78	leucine--tRNA ligase OS=Rattus norvegicus OX=10116 GN=Lars2 PE=1 SV=1	Lars2	101.58	1.16838	1.29706	1.32404	0.634497	0.729447	0.846574	0.58333	0.00405411	0.00902561
A0A8I5ZQM2	Dystrobrevin OS=Rattus norvegicus OX=10116 GN=Dtna PE=3 SV=1	Dtna	84.127	1.34533	1.11256	1.33164	0.659891	0.727417	0.823153	0.583306	0.00372089	0.00846784
A2RUW1	Toll-interacting protein OS=Rattus norvegicus OX=10116 GN=Tollip PE=1 SV=1	Tollip	30.314	1.24071	1.24358	1.30647	0.832802	0.700325	0.676111	0.582795	0.0012233	0.00408109
Q9R063	Peroxiredoxin-5, mitochondrial OS=Rattus norvegicus OX=10116 GN=Prdx5 PE=1 SV=1	Prdx5	22.178	1.2353	1.26295	1.29288	0.774512	0.741485	0.692875	0.582642	0.000101887	0.00105128
A0A8I5ZZU3	Tetraspanin OS=Rattus norvegicus OX=10116 GN=Cd9 PE=1 SV=1	Cd9	27.715	1.37684	1.08138	1.33536	0.829377	0.539543	0.837502	0.58162	0.0273072	0.0417389
A0A8I6AIF6	Aconitate hydratase, mitochondrial OS=Rattus norvegicus OX=10116 GN=Aco2 PE=1 SV=1	Aco2	80.126	1.31407	1.24932	1.23243	0.720288	0.720741	0.763164	0.580691	3.78446e-05	0.000804376
A0A0G2K5E8	Collagen alpha-2(I) chain OS=Rattus norvegicus OX=10116 GN=Col1a2 PE=1 SV=2	Col1a2	122.17	1.10929	1.25238	1.43486	0.704874	0.591603	0.906994	0.580391	0.0185879	0.0302372
F7FLB7	Annexin OS=Rattus norvegicus OX=10116 GN=Anxa11 PE=1 SV=1	Anxa11	65.046	1.27739	1.22258	1.29712	0.722536	0.711224	0.769156	0.58016	5.24644e-05	0.000859227
P41562	Isocitrate dehydrogenase [NADP] cytoplasmic OS=Rattus norvegicus OX=10116 GN=Idh1 PE=1 SV=1	Idh1	46.734	1.20447	1.07812	1.51471	0.664486	0.809831	0.728386	0.580071	0.00955892	0.0175234
Q63362	NADH dehydrogenase [ubiquinone] 1 alpha subcomplex subunit 5 OS=Rattus norvegicus OX=10116 GN=Ndufa5 PE=1 SV=3	Ndufa5	13.412	1.22098	1.33967	1.23767	0.750217	0.711507	0.739957	0.579646	7.88256e-05	0.000977059
A0A8L2QLW7	Hemoglobin alpha, adult chain 1 OS=Rattus norvegicus OX=10116 GN=Hba-a1 PE=1 SV=1	Hba-a1	19.867	1.34754	1.27522	1.17582	0.640029	0.670798	0.890596	0.579539	0.00738176	0.0142634
Q561S0	NADH dehydrogenase [ubiquinone] 1 alpha subcomplex subunit 10, mitochondrial OS=Rattus norvegicus OX=10116 GN=Ndufa10 PE=1 SV=1	Ndufa10	40.493	1.2928	1.3102	1.19596	0.73583	0.710753	0.754454	0.579379	8.13376e-05	0.000982933
Q5PQZ9	NADH dehydrogenase [ubiquinone] 1 subunit C2 OS=Rattus norvegicus OX=10116 GN=Ndufc2 PE=1 SV=1	Ndufc2	14.359	1.29949	1.39683	1.10349	0.720549	0.688958	0.790691	0.57903	0.00253247	0.00643978
P03889	NADH-ubiquinone oxidoreductase chain 1 OS=Rattus norvegicus OX=10116 GN=Mtnd1 PE=1 SV=3	Mtnd1	36.145	1.38885	1.24038	1.17223	0.821551	0.731965	0.645029	0.578343	0.0030461	0.00739532
P20788	Cytochrome b-c1 complex subunit Rieske, mitochondrial OS=Rattus norvegicus OX=10116 GN=Uqcrfs1 PE=1 SV=2	Uqcrfs1	29.445	1.27616	1.33614	1.19044	0.712072	0.724838	0.760349	0.577809	0.000147022	0.00125947
Q5XID6	Gamma-sarcoglycan OS=Rattus norvegicus OX=10116 GN=Sgcg PE=2 SV=1	Sgcg	32.18	1.21253	1.24248	1.34783	0.75976	0.646949	0.790455	0.57777	0.00133843	0.00434508
A0A8I6AES7	NADH dehydrogenase [ubiquinone] iron-sulfur protein 7, mitochondrial OS=Rattus norvegicus OX=10116 GN=Ndufs7 PE=1 SV=1	Ndufs7	24.047	1.2283	1.33624	1.23832	0.756128	0.678216	0.762784	0.577755	0.000290168	0.00172511
B2RZD7	LYR motif-containing protein 9 OS=Rattus norvegicus OX=10116 GN=Lyrm9 PE=3 SV=1	Lyrm9	9.3787	1.29545	1.25044	1.25706	0.606914	0.725933	0.864206	0.577723	0.00551957	0.0114088
D3ZDI7	Serine/threonine-protein phosphatase 2A 56 kDa regulatory subunit OS=Rattus norvegicus OX=10116 GN=Ppp2r5a PE=1 SV=1	Ppp2r5a	56.336	1.28931	1.16757	1.34941	0.738667	0.754229	0.700808	0.576336	0.000331548	0.00188631
F1LZJ4	Putative hydroxypyruvate isomerase OS=Rattus norvegicus OX=10116 GN=Hyi PE=1 SV=2	Hyi	30.589	1.16745	1.28692	1.35313	0.763399	0.720605	0.70849	0.575835	0.000353563	0.00196965
A0A8I5Y0P8	MICOS complex subunit MIC60 OS=Rattus norvegicus OX=10116 GN=Immt PE=1 SV=1	Immt	75.469	1.26095	1.27797	1.26896	0.729437	0.696024	0.76666	0.575681	3.97466e-05	0.000808312
G3V8M4	Cytochrome c oxidase subunit OS=Rattus norvegicus OX=10116 GN=Cox6a2 PE=3 SV=1	Cox6a2	10.802	1.34358	1.34942	1.11527	0.856276	0.700132	0.635322	0.575519	0.00674004	0.0132971
A0A8I6A8W4	Carbonic anhydrase 14 OS=Rattus norvegicus OX=10116 GN=Car14 PE=1 SV=1	Car14	35.894	1.37852	1.16999	1.25979	0.675411	0.720779	0.795508	0.575506	0.001191	0.0040163
Q5XIG9	Mitochondrial fission process protein 1 OS=Rattus norvegicus OX=10116 GN=Mtfp1 PE=1 SV=1	Mtfp1	18.366	1.26106	1.33808	1.21267	0.743661	0.719837	0.72469	0.574055	5.23869e-05	0.000859227
A0A0G2K7K2	Apoptosis-inducing factor 1, mitochondrial OS=Rattus norvegicus OX=10116 GN=Aifm1 PE=1 SV=1	Aifm1	66.133	1.31704	1.24119	1.25372	0.69438	0.711249	0.782432	0.574002	0.000167873	0.00133245
A0A0G2K9Y5	RCG36507, isoform CRA_a OS=Rattus norvegicus OX=10116 GN=LOC681544 PE=1 SV=2	LOC681544	59.376	2.07896	1.32236	0.411172	0.676165	0.879777	0.631568	0.573775	0.498009	0.540209
Q6P9U0	Serine (Or cysteine) peptidase inhibitor, clade B, member 6a OS=Rattus norvegicus OX=10116 GN=Serpinb6a PE=1 SV=1	Serpinb6a	43.018	1.07006	1.59676	1.14657	0.955528	0.699916	0.531171	0.573405	0.0534014	0.0745436
F7FGW7	NADH dehydrogenase [ubiquinone] iron-sulfur protein 8, mitochondrial OS=Rattus norvegicus OX=10116 GN=Ndufs8 PE=1 SV=1	Ndufs8	24.377	1.31948	1.27338	1.22108	0.758637	0.739025	0.688395	0.573175	0.0001095	0.00105128
P13803	Electron transfer flavoprotein subunit alpha, mitochondrial OS=Rattus norvegicus OX=10116 GN=Etfa PE=1 SV=4	Etfa	34.951	1.22066	1.38777	1.20556	0.720279	0.68424	0.781491	0.573156	0.000722414	0.00295204
G3V6D3	ATP synthase subunit beta OS=Rattus norvegicus OX=10116 GN=Atp5f1b PE=1 SV=1	Atp5f1b	56.344	1.28018	1.32368	1.21166	0.733928	0.71488	0.73568	0.572528	3.43791e-05	0.000800097
Q6PDU7	ATP synthase subunit g, mitochondrial OS=Rattus norvegicus OX=10116 GN=Atp5mg PE=1 SV=2	Atp5mg	11.433	1.21864	1.3645	1.23287	0.799091	0.697134	0.687771	0.572325	0.000732372	0.00296769
A1L1J4	Protein phosphatase 2C, magnesium dependent, catalytic subunit OS=Rattus norvegicus OX=10116 GN=Pdp1 PE=1 SV=1	Pdp1	61.18	1.19749	1.26682	1.35266	0.698103	0.764374	0.720555	0.571928	0.000224519	0.00149235
Q5XIA5	Coenzyme A synthase OS=Rattus norvegicus OX=10116 GN=Coasy PE=1 SV=1	Coasy	62.187	1.27149	1.26273	1.28352	0.698349	0.679883	0.804033	0.571613	0.000423007	0.00216108
A0A8I5XV74	RCG42105, isoform CRA_b OS=Rattus norvegicus OX=10116 GN=Tpd52l1 PE=3 SV=1	Tpd52l1	14.719	1.36072	1.15563	1.30166	0.831777	0.44577	0.904442	0.571499	0.057626	0.079359
A0A0G2KAM3	Pyruvate dehydrogenase E1 component subunit beta OS=Rattus norvegicus OX=10116 GN=Pdhb PE=1 SV=2	Pdhb	45.115	1.26807	1.364	1.18628	0.71641	0.712392	0.752843	0.571357	0.000221339	0.00147976
P07340	Sodium/potassium-transporting ATPase subunit beta-1 OS=Rattus norvegicus OX=10116 GN=Atp1b1 PE=1 SV=1	Atp1b1	35.201	1.34166	1.18953	1.28795	0.748785	0.649516	0.782551	0.571031	0.00106661	0.0037431
G3V6H5	Mitochondrial 2-oxoglutarate/malate carrier protein OS=Rattus norvegicus OX=10116 GN=Slc25a11 PE=1 SV=1	Slc25a11	34.136	1.31315	1.23471	1.2716	0.750393	0.719426	0.710728	0.570905	2.06968e-05	0.000738653
P00406	Cytochrome c oxidase subunit 2 OS=Rattus norvegicus OX=10116 GN=Mtco2 PE=1 SV=3	Mtco2	25.928	1.31869	1.25822	1.24315	0.769355	0.738797	0.671789	0.570656	0.000216774	0.00147106
Q5PQN7	Protein LZIC OS=Rattus norvegicus OX=10116 GN=Lzic PE=2 SV=1	Lzic	21.394	1.16252	1.37936	1.28149	0.687093	0.898692	0.590854	0.5693	0.0120974	0.0210792
D4ADG2	Iron-sulfur cluster assembly factor IBA57 OS=Rattus norvegicus OX=10116 GN=Iba57 PE=1 SV=1	Iba57	38.673	1.14195	1.23156	1.45008	0.672781	0.714714	0.788907	0.569203	0.00266551	0.00668752
A0A8L2QHT8	non-specific serine/threonine protein kinase OS=Rattus norvegicus OX=10116 GN=Stk39 PE=3 SV=1	Stk39	55.826	1.24644	1.29765	1.27989	0.749044	0.633682	0.793295	0.569046	0.00114842	0.0039151
D3ZZ21	NADH dehydrogenase [ubiquinone] 1 beta subcomplex subunit 6 OS=Rattus norvegicus OX=10116 GN=Ndufb6 PE=1 SV=1	Ndufb6	15.638	1.37029	1.26358	1.19027	0.746501	0.725632	0.703717	0.568976	0.000220086	0.00147576
D4A7X5	Protein phosphatase 1K (PP2C domain containing) (Predicted) OS=Rattus norvegicus OX=10116 GN=Ppm1k PE=1 SV=1	Ppm1k	41.013	1.37192	1.14207	1.31443	0.687252	0.735572	0.748756	0.567226	0.000768518	0.00303235
P11348	Dihydropteridine reductase OS=Rattus norvegicus OX=10116 GN=Qdpr PE=1 SV=1	Qdpr	25.552	1.25376	1.32099	1.25394	0.664805	0.787916	0.718598	0.56712	0.000398075	0.00207693
P80254	D-dopachrome decarboxylase OS=Rattus norvegicus OX=10116 GN=Ddt PE=1 SV=3	Ddt	13.133	1.35199	1.34252	1.13625	0.58433	0.84035	0.744556	0.566267	0.00886348	0.0164764
A0A8L2Q7Q0	Aspartate aminotransferase OS=Rattus norvegicus OX=10116 GN=Got2 PE=1 SV=1	Got2	46.914	1.31561	1.30476	1.21317	0.696102	0.692302	0.778057	0.565134	0.000240154	0.00154591
O35077	Glycerol-3-phosphate dehydrogenase [NAD(+)], cytoplasmic OS=Rattus norvegicus OX=10116 GN=Gpd1 PE=1 SV=4	Gpd1	37.452	1.324	1.2558	1.25401	0.760671	0.686406	0.719115	0.565023	7.92568e-05	0.000977059
D4A678	Spectrin, alpha, erythrocytic 1 OS=Rattus norvegicus OX=10116 GN=Spta1 PE=1 SV=4	Spta1	279.94	1.27777	1.32261	1.23503	0.754032	0.628965	0.781596	0.564371	0.00119437	0.0040163
D3ZF13	Acyl carrier protein OS=Rattus norvegicus OX=10116 GN=Ndufab1 PE=1 SV=1	Ndufab1	17.514	1.17249	1.47656	1.19014	0.807959	0.644075	0.708787	0.562834	0.00447031	0.00972163
Q641Y2	NADH dehydrogenase [ubiquinone] iron-sulfur protein 2, mitochondrial OS=Rattus norvegicus OX=10116 GN=Ndufs2 PE=1 SV=1	Ndufs2	52.561	1.30779	1.29358	1.23843	0.734431	0.720888	0.704884	0.562583	9.50246e-06	0.000708068
A0A8I5ZLC1	Phosphatidylethanolamine-binding protein 1 OS=Rattus norvegicus OX=10116 GN=Pebp1 PE=1 SV=1	Pebp1	23.2	1.24692	1.31492	1.27796	0.709863	0.73836	0.711968	0.562578	8.50922e-06	0.000708068
M0RAD5	ATP-dependent Clp protease proteolytic subunit OS=Rattus norvegicus OX=10116 GN=Clpp PE=1 SV=2	Clpp	36.208	1.08232	1.48186	1.27578	0.7341	0.703815	0.722124	0.562516	0.00345016	0.00805515
D4A4U3	Magnesium-dependent phosphatase 1 OS=Rattus norvegicus OX=10116 GN=Mdp1 PE=4 SV=2	Mdp1	27.387	1.30783	1.26336	1.27043	0.678633	0.753929	0.725822	0.561843	5.95479e-05	0.000882641
B2RYS2	Cytochrome b-c1 complex subunit 7 OS=Rattus norvegicus OX=10116 GN=Uqcrb PE=1 SV=1	Uqcrb	13.558	1.20075	1.42156	1.22057	0.716246	0.698522	0.742353	0.56133	0.00052844	0.00244974
Q68FU3	Electron transfer flavoprotein subunit beta OS=Rattus norvegicus OX=10116 GN=Etfb PE=1 SV=3	Etfb	27.687	1.17974	1.38843	1.27593	0.69829	0.668464	0.789143	0.560832	0.00107031	0.00375024
Q3V5X8	Endonuclease OS=Rattus norvegicus OX=10116 GN=Endog PE=1 SV=1	Endog	32.267	1.22878	1.22824	1.38724	0.670307	0.826831	0.658602	0.560768	0.00222855	0.00595603
A0A0G2JVL6	NADH dehydrogenase [ubiquinone] 1 alpha subcomplex subunit 8 OS=Rattus norvegicus OX=10116 GN=Ndufa8 PE=1 SV=1	Ndufa8	19.965	1.30496	1.34282	1.19657	0.731085	0.707748	0.716823	0.560734	8.76765e-05	0.001013
D4A6D7	Tetratricopeptide repeat protein 19, mitochondrial OS=Rattus norvegicus OX=10116 GN=Ttc19 PE=3 SV=1	Ttc19	41.333	1.23947	1.38972	1.21524	1.0583	0.492369	0.604895	0.560699	0.0532367	0.0743598
A0A0G2JUB9	Multifunctional fusion protein OS=Rattus norvegicus OX=10116 GN=Aldh4a1 PE=1 SV=2	Aldh4a1	61.925	1.3518	1.31294	1.18054	0.663876	0.743361	0.747485	0.560355	0.000509991	0.00242122
P14669	Annexin A3 OS=Rattus norvegicus OX=10116 GN=Anxa3 PE=1 SV=4	Anxa3	36.363	1.46566	1.15382	1.22666	0.777535	0.71003	0.666302	0.560009	0.00242108	0.00622506
F7FBS0	Biphenyl hydrolase-like OS=Rattus norvegicus OX=10116 GN=Bphl PE=1 SV=1	Bphl	34.325	1.56821	0.529935	1.75069	0.769818	0.677879	0.703466	0.558912	0.297075	0.339924
D4A0T0	NADH dehydrogenase [ubiquinone] 1 beta subcomplex subunit 10 OS=Rattus norvegicus OX=10116 GN=Ndufb10 PE=1 SV=1	Ndufb10	20.858	1.25432	1.38248	1.21205	0.728886	0.693572	0.728691	0.558907	0.00016989	0.00133245
Q68FX1	Mannose-6-phosphate isomerase OS=Rattus norvegicus OX=10116 GN=Mpi PE=2 SV=1	Mpi	46.423	1.27807	1.20448	1.36663	0.748577	0.834647	0.567596	0.558773	0.00788571	0.0150055
A0A8L2QDW8	Pyruvate carboxylase OS=Rattus norvegicus OX=10116 GN=Pc PE=1 SV=1	Pc	129.91	1.42878	1.31756	1.10842	0.702981	0.738343	0.703907	0.556513	0.00162181	0.00493108
A0A8I5YBZ6	Propionyl-CoA carboxylase alpha chain, mitochondrial OS=Rattus norvegicus OX=10116 GN=Pcca PE=1 SV=1	Pcca	73.504	1.32326	1.28369	1.25026	0.67717	0.697263	0.768358	0.555529	0.000143789	0.00125314
D3ZLT1	NADH dehydrogenase [ubiquinone] 1 beta subcomplex subunit 7 OS=Rattus norvegicus OX=10116 GN=Ndufb7 PE=1 SV=1	Ndufb7	16.568	1.25897	1.33186	1.26752	0.682015	0.71023	0.749399	0.555066	5.47835e-05	0.000859227
F1LYS7	Sarcoglycan, delta OS=Rattus norvegicus OX=10116 GN=Sgcd PE=3 SV=4	Sgcd	32.121	1.30681	1.22755	1.32465	0.691614	0.654317	0.795059	0.554803	0.000693839	0.00287886
D4A565	NADH dehydrogenase [ubiquinone] 1 beta subcomplex subunit 5, mitochondrial OS=Rattus norvegicus OX=10116 GN=Ndufb5 PE=3 SV=2	Ndufb5	27.73	1.22261	1.3611	1.2762	0.633619	0.692674	0.813788	0.554437	0.00172027	0.00505717
Q9WUC4	Copper transport protein ATOX1 OS=Rattus norvegicus OX=10116 GN=Atox1 PE=1 SV=1	Atox1	7.2924	0.993506	0.934572	1.93221	0.503266	0.879425	0.757022	0.554289	0.122356	0.152894
A0A8I6ACH7	Cytosolic acyl coenzyme A thioester hydrolase OS=Rattus norvegicus OX=10116 GN=Acot7 PE=1 SV=1	Acot7	41.866	1.09669	0.911542	1.85359	0.767493	0.683785	0.686896	0.553669	0.0648325	0.0876536
A0A8I5ZJD5	phosphopyruvate hydratase OS=Rattus norvegicus OX=10116 GN=Eno3 PE=1 SV=1	Eno3	45.493	1.32362	1.55584	0.98328	0.628725	0.753466	0.755072	0.553303	0.0172607	0.0283857
M0RAK2	Isochorismatase domain-containing 2b OS=Rattus norvegicus OX=10116 GN=LOC684270 PE=3 SV=3	LOC684270	26.814	1.21279	1.49184	1.15904	0.719321	0.769959	0.647048	0.552927	0.00314818	0.00756974
F1LZC5	NADH dehydrogenase [ubiquinone] 1 alpha subcomplex subunit 13 OS=Rattus norvegicus OX=10116 GN=Ndufa13-ps1 PE=1 SV=3	Ndufa13-ps1	16.961	1.29925	1.35837	1.20616	0.698909	0.676175	0.76113	0.552881	0.00027763	0.00169054
A0A8I5ZRN2	Collagen alpha-1(I) chain OS=Rattus norvegicus OX=10116 GN=Col1a1 PE=1 SV=1	Col1a1	130.13	1.14558	1.14179	1.57812	0.59631	0.624379	0.913828	0.5522	0.0253525	0.0390959
A0A8I5Y9F4	Oxidation resistance protein 1 OS=Rattus norvegicus OX=10116 GN=Oxr1 PE=1 SV=1	Oxr1	83.933	1.05005	1.33939	1.47772	0.711775	0.666308	0.754748	0.551523	0.00553647	0.0114332
P56571	ES1 protein homolog, mitochondrial OS=Rattus norvegicus OX=10116 PE=1 SV=2	--	28.172	1.33426	1.29967	1.23406	0.665325	0.682559	0.784124	0.551193	0.000434838	0.00219661
P11661	NADH-ubiquinone oxidoreductase chain 5 OS=Rattus norvegicus OX=10116 GN=Mtnd5 PE=3 SV=3	Mtnd5	68.617	1.30616	1.3096	1.25252	0.741258	0.68649	0.703974	0.551078	2.42152e-05	0.000738653
B2RYW3	NADH dehydrogenase [ubiquinone] 1 beta subcomplex subunit 9 OS=Rattus norvegicus OX=10116 GN=Ndufb9 PE=1 SV=1	Ndufb9	21.892	1.26486	1.35005	1.25355	0.721062	0.73156	0.678913	0.551003	5.3284e-05	0.000859227
C0HLM6	Small integral membrane protein 20 OS=Rattus norvegicus OX=10116 GN=Smim20 PE=1 SV=1	Smim20	7.8	1.25768	1.28282	1.32975	0.704485	0.716656	0.708612	0.550288	3.98399e-06	0.000663832
A0A0G2K466	Oxidoreductase NAD-binding domain containing 1 (Predicted), isoform CRA_a OS=Rattus norvegicus OX=10116 GN=Oxnad1 PE=1 SV=1	Oxnad1	34.847	1.33007	1.27624	1.2655	0.666692	0.661118	0.80038	0.549663	0.000721147	0.00295204
Q6AXV4	Sorting and assembly machinery component 50 homolog OS=Rattus norvegicus OX=10116 GN=Samm50 PE=1 SV=1	Samm50	51.96	1.30199	1.30673	1.26408	0.736957	0.681803	0.70844	0.549267	1.73457e-05	0.000738653
A0A8L2Q170	ATP synthase subunit d, mitochondrial OS=Rattus norvegicus OX=10116 GN=Atp5pd PE=1 SV=1	Atp5pd	37.547	1.28154	1.36148	1.23205	0.727746	0.717386	0.679798	0.548359	7.32495e-05	0.000959483
A0A0G2JW90	Pyruvate dehydrogenase E1 component subunit alpha OS=Rattus norvegicus OX=10116 GN=Pdha1 PE=1 SV=2	Pdha1	41.786	1.27906	1.36341	1.23338	0.702095	0.667419	0.754637	0.548048	0.000199274	0.00142373
Q5RK08	Glioblastoma amplified sequence OS=Rattus norvegicus OX=10116 GN=Nipsnap2 PE=1 SV=1	Nipsnap2	32.941	1.265	1.32979	1.28249	0.757575	0.633874	0.731273	0.547477	0.00043056	0.00217989
P04762	Catalase OS=Rattus norvegicus OX=10116 GN=Cat PE=1 SV=3	Cat	59.756	1.5787	0.999486	1.29935	0.725637	0.690338	0.706486	0.547373	0.0117327	0.0205481
A0A8L2QDJ0	Cytochrome c oxidase subunit 5A, mitochondrial OS=Rattus norvegicus OX=10116 GN=Cox5a PE=1 SV=1	Cox5a	15.312	1.24869	1.40331	1.22816	0.709226	0.713966	0.696647	0.546328	0.000144614	0.00125314
B0BNC0	creatine kinase OS=Rattus norvegicus OX=10116 GN=Ckmt2 PE=1 SV=1	Ckmt2	47.473	1.28721	1.29847	1.29748	0.689148	0.675529	0.752162	0.545133	5.1842e-05	0.000859227
Q6PEC0	Bis(5'-nucleosyl)-tetraphosphatase [asymmetrical] OS=Rattus norvegicus OX=10116 GN=Nudt2 PE=2 SV=3	Nudt2	16.929	1.3255	1.3326	1.22526	0.669266	0.855222	0.592154	0.545055	0.00516911	0.0108436
G3V7K1	Myomesin 2 OS=Rattus norvegicus OX=10116 GN=Myom2 PE=1 SV=2	Myom2	165.45	1.38399	1.27596	1.22487	0.69251	0.622093	0.80058	0.544474	0.00167733	0.00500533
Q5XIM4	ATP synthase subunit s, mitochondrial OS=Rattus norvegicus OX=10116 GN=Dmac2l PE=2 SV=1	Dmac2l	23.324	1.13802	1.37673	1.37326	0.860299	0.538838	0.712844	0.543202	0.0140562	0.023937
P41350	Caveolin-1 OS=Rattus norvegicus OX=10116 GN=Cav1 PE=1 SV=3	Cav1	20.552	1.30436	1.26116	1.32478	0.750186	0.644499	0.715014	0.542297	0.000200321	0.00142373
A0A8L2QE16	Ras-related protein Rab-3 OS=Rattus norvegicus OX=10116 GN=Rab3a PE=1 SV=1	Rab3a	30.116	0.952768	1.56097	1.37673	0.658931	0.81446	0.636146	0.542233	0.0232754	0.0364416
D4AC65	Cytochrome c oxidase assembly factor 7 OS=Rattus norvegicus OX=10116 GN=Coa7 PE=1 SV=1	Coa7	25.711	1.24632	1.36567	1.27882	0.686299	0.848034	0.574855	0.542094	0.00569862	0.0116824
Q5U2V4	Phospholipase B-like 1 OS=Rattus norvegicus OX=10116 GN=Plbd1 PE=2 SV=1	Plbd1	63.027	1.17654	1.18588	1.52878	0.859671	0.717145	0.531986	0.541941	0.0191035	0.0309642
A0A1K0H3R5	Globin a4 OS=Rattus norvegicus OX=10116 GN=Hbb-b1 PE=1 SV=1	Hbb-b1	15.965	1.42862	1.22984	1.23336	0.613351	0.571485	0.923353	0.541699	0.015814	0.026431
P21913	Succinate dehydrogenase [ubiquinone] iron-sulfur subunit, mitochondrial OS=Rattus norvegicus OX=10116 GN=Sdhb PE=2 SV=2	Sdhb	31.83	1.28731	1.46638	1.13827	0.663475	0.69674	0.747821	0.541638	0.00167186	0.00500404
P07895	Superoxide dismutase [Mn], mitochondrial OS=Rattus norvegicus OX=10116 GN=Sod2 PE=1 SV=2	Sod2	24.674	1.30633	1.39078	1.19616	0.68031	0.697706	0.728711	0.54112	0.00021913	0.00147513
D3ZAF6	ATP synthase subunit f, mitochondrial OS=Rattus norvegicus OX=10116 GN=Atp5mf PE=1 SV=1	Atp5mf	10.452	1.28634	1.35449	1.2527	0.757141	0.693638	0.655688	0.541017	0.00020849	0.00144531
P17764	Acetyl-CoA acetyltransferase, mitochondrial OS=Rattus norvegicus OX=10116 GN=Acat1 PE=1 SV=1	Acat1	44.695	1.32944	1.25352	1.31262	0.694272	0.661963	0.74819	0.540209	0.000101837	0.00105128
D4A4L5	Iron-sulfur cluster assembly 2 OS=Rattus norvegicus OX=10116 GN=Isca2 PE=1 SV=1	Isca2	16.68	1.25268	1.34678	1.29765	0.599784	0.711991	0.791121	0.539605	0.00171373	0.00505717
G3V6P2	Dihydrolipoyllysine-residue succinyltransferase component of 2-oxoglutarate dehydrogenase complex, mitochondrial OS=Rattus norvegicus OX=10116 GN=Dlst PE=1 SV=1	Dlst	48.899	1.26124	1.29168	1.34426	0.680291	0.709858	0.712674	0.539576	1.32102e-05	0.000708635
F7F9K9	NADH dehydrogenase [ubiquinone] 1 beta subcomplex subunit 8, mitochondrial OS=Rattus norvegicus OX=10116 GN=Ndufb8 PE=1 SV=1	Ndufb8	21.548	1.32015	1.34556	1.23162	0.68917	0.710349	0.703157	0.539518	2.63491e-05	0.000738653
D3ZZN3	Acetyl-coenzyme A synthetase OS=Rattus norvegicus OX=10116 GN=Acss1 PE=3 SV=1	Acss1	74.891	1.32503	1.30955	1.26351	0.763375	0.68048	0.658057	0.539216	0.000194189	0.00141588
O70351	3-hydroxyacyl-CoA dehydrogenase type-2 OS=Rattus norvegicus OX=10116 GN=Hsd17b10 PE=1 SV=3	Hsd17b10	27.245	1.29748	1.29991	1.30106	0.750663	0.668996	0.681904	0.539078	6.44818e-05	0.000907984
M0RC66	Adenylate kinase isoenzyme 1 OS=Rattus norvegicus OX=10116 GN=Ak1 PE=1 SV=3	Ak1	23.218	1.30445	1.26607	1.32836	0.681136	0.697624	0.722359	0.538903	9.6547e-06	0.000708068
A0A8I6AQ32	Succinate--CoA ligase [ADP/GDP-forming] subunit alpha, mitochondrial OS=Rattus norvegicus OX=10116 GN=Suclg1 PE=1 SV=1	Suclg1	34.236	1.30532	1.32613	1.27	0.757348	0.646239	0.694962	0.537889	0.000197298	0.00142373
P51638	Caveolin-3 OS=Rattus norvegicus OX=10116 GN=Cav3 PE=1 SV=1	Cav3	17.402	1.19835	1.11409	1.58914	0.72106	0.578247	0.79911	0.537837	0.0128993	0.0222357
A0A8I6AMQ5	Methylmalonyl CoA epimerase OS=Rattus norvegicus OX=10116 GN=Mcee PE=1 SV=1	Mcee	18.915	1.32622	1.41434	1.1617	0.700967	0.71998	0.676791	0.53757	0.000523048	0.00244974
F1M944	Calsequestrin OS=Rattus norvegicus OX=10116 GN=Casq2 PE=1 SV=3	Casq2	49.104	1.41217	1.10933	1.38087	0.748723	0.637059	0.71185	0.537528	0.00242316	0.00622506
A0A8I6GLD7	NADH dehydrogenase (ubiquinone) Fe-S protein 6 OS=Rattus norvegicus OX=10116 GN=Ndufs6l1 PE=1 SV=1	Ndufs6l1	11.02	1.21998	1.57931	1.10345	0.793272	0.52377	0.780215	0.537381	0.0221474	0.0349672
[truncated: 254 more rows]
